# Supplementary material for: In Silico screening for functional candidates amongst hypothetical proteins
Source: BMC Bioinformatics. 2009 Sep 16;10:289. doi: 10.1186/1471-2105-10-289 (PMC2758874; doi:10.1186/1471-2105-10-289)
Supplement: Additional file 1 — 2006 & 2008 Dataset. Protein entries of the 2006 and 2008 dataset. Results from our in silico selection strategy. [file 1471-2105-10-289-S1.xls]

## Sheet: Dataset 2006-2008
Hypothetical proteins (2006)	Proteins replaced by existing	Proteins predicted similar to existing	Hypothetical proteins (2006)	Hypothetical proteins (2008)	Proteins characterized after 200	Proteins characterized in MitoCarta	Removed proteins
6347 proteins	365	121	5860	1455	1215	67	3190 proteins
AAB51172	NP_001010864	XP_001128021	AAB51172	AAB51172	AAH39109	NP_000373	NP_001001677
AAB51182	NP_001014978	XP_001128204	AAB51182	AAB51182	AAT02709	NP_001001660	NP_001001678
AAH39109	NP_001026877	XP_001128360	AAH39109	AAL65260	DAA00306	NP_001002913	NP_001001679
AAL65260	NP_001026898	XP_001129697	AAL65260	AAM88869	EAW72507	NP_001010845	NP_001001681
AAM88869	NP_001026899	XP_001130242	AAM88869	AAP97303	EAW72508	NP_001017928	NP_001001682
AAP97303	NP_001028258	XP_001130893	AAP97303	AAT09000	EAW84896	NP_001018146	NP_001001687
AAT02709	NP_001576	XP_001130921	AAT02709	AAZ81565	EAW84897	NP_001018147	NP_001001689
AAT09000	NP_060578	XP_001131274	AAT09000	ABC55436	EAW84898	NP_001026904	NP_001001690
AAZ81565	NP_064616	XP_001131514	AAZ81565	ABC55437	EAW84899	NP_001035703	NP_001001691
ABC55436	NP_694952	XP_001131877	ABC55436	BAE46873	NP_000009	NP_001087	NP_001001692
ABC55437	NP_954977	XP_001131914	ABC55437	BAE46874	NP_000014	NP_001294	NP_001001693
BAE46873	XP_001129415	XP_001134096	BAE46873	BAE46875	NP_000071	NP_002602	NP_001001699
BAE46874	XP_001131404	XP_063871	BAE46874	BAE46876	NP_000079	NP_004095	NP_001001700
BAE46875	XP_001131651	XP_086308	BAE46875	BAE46895	NP_000142	NP_054889	NP_001001703
BAE46876	XP_001134053	XP_096317	BAE46876	BAE46896	NP_000145	NP_057100	NP_001001705
BAE46895	XP_001134289	XP_096885	BAE46895	BAE46897	NP_000171	NP_057117	NP_001001707
BAE46896	XP_029101	XP_166571	BAE46896	BAE46898	NP_000190	NP_057129	NP_001001789
BAE46897	XP_029353	XP_208930	BAE46897	BAE46899	NP_000333	NP_057164	NP_001003399
BAE46898	XP_030729	XP_210334	BAE46898	BAE46900	NP_000337	NP_057552	NP_001003807
BAE46899	XP_032693	XP_211040	BAE46899	BAE46901	NP_000373	NP_057588	NP_001004299
BAE46900	XP_032901	XP_211764	BAE46900	BAE46902	NP_000412	NP_060336	NP_001004305
BAE46901	XP_033371	XP_291016	BAE46901	CAA25105	NP_000413	NP_060358	NP_001004307
BAE46902	XP_037523	XP_291767	BAE46902	CAB66706	NP_000517	NP_060379	NP_001004315
CAA25105	XP_039169	XP_292779	CAA25105	CAB82365	NP_000616	NP_060616	NP_001004322
CAB66706	XP_039676	XP_292820	CAB66706	CAB96538	NP_000714	NP_060680	NP_001004327
CAB82365	XP_039733	XP_295058	CAB82365	CAC51389	NP_000718	NP_060777	NP_001004331
CAB96538	XP_041126	XP_296817	CAB96538	CAC82736	NP_000882	NP_060818	NP_001004332
CAC51389	XP_044434	XP_370586	CAC51389	CAC82737	NP_000955	NP_061968	NP_001004335
CAC82736	XP_046531	XP_370648	CAC82736	CAC82738	NP_000969	NP_065199	NP_001004339
CAC82737	XP_046600	XP_371248	CAC82737	CAC82739	NP_000979	NP_065797	NP_001004344
CAC82738	XP_048070	XP_371491	CAC82738	CAC82740	NP_001001412	NP_068746	NP_001004348
CAC82739	XP_048592	XP_371632	CAC82739	CAC82743	NP_001001660	NP_073579	NP_001004352
CAC82740	XP_051017	XP_371678	CAC82740	CAC82745	NP_001001662	NP_078813	NP_001004355
CAC82743	XP_052561	XP_373030	CAC82743	CAC83680	NP_001001663	NP_078820	NP_001006116
CAC82745	XP_055636	XP_373495	CAC82745	CAC83749	NP_001001694	NP_079117	NP_001006605
CAC83680	XP_056680	XP_373497	CAC83680	CAC84873	NP_001001732	NP_079193	NP_001006607
CAC83749	XP_058720	XP_373543	CAC83749	CAC84874	NP_001002246	NP_079425	NP_001006609
CAC84873	XP_059104	XP_373570	CAC84873	CAD38541	NP_001002247	NP_112487	NP_001007259
CAC84874	XP_059672	XP_373925	CAC84874	CAD38603	NP_001002909	NP_115649	NP_001007261
CAD38541	XP_059832	XP_373945	CAD38541	CAD38716	NP_001002913	NP_115690	NP_001007263
CAD38603	XP_066058	XP_374012	CAD38603	CAE12153	NP_001003682	NP_116193	NP_001007535
CAD38716	XP_071712	XP_374020	CAD38716	CAE12154	NP_001003788	NP_116295	NP_001007536
CAE12153	XP_085463	XP_374124	CAE12153	CAE12155	NP_001004127	NP_542786	NP_001007543
CAE12154	XP_087353	XP_374787	CAE12154	CAJ29894	NP_001004302	NP_612390	NP_001007544
CAE12155	XP_087672	XP_374880	CAE12155	EAW52318	NP_001004308	NP_612422	NP_001007561
CAJ29894	XP_092342	XP_376444	CAJ29894	EAW52329	NP_001004309	NP_612494	NP_001008235
DAA00306	XP_096472	XP_378973	DAA00306	EAW52330	NP_001004316	NP_612501	NP_001008236
EAW52318	XP_098117	XP_379250	EAW52318	EAW52335	NP_001004319	NP_620128	NP_001008237
EAW52329	XP_098163	XP_379325	EAW52329	EAW52336	NP_001004320	NP_620162	NP_001008408
EAW52330	XP_098980	XP_379694	EAW52330	EAW52337	NP_001004326	NP_683718	NP_001008742
EAW52335	XP_113912	XP_496206	EAW52335	EAW52338	NP_001004328	NP_699167	NP_001008745
EAW52336	XP_114430	XP_496826	EAW52336	EAW52456	NP_001004330	NP_699204	NP_001009607
EAW52337	XP_117266	XP_496946	EAW52337	EAW52538	NP_001004342	NP_777577	NP_001009954
EAW52338	XP_166132	XP_496953	EAW52338	EAW52539	NP_001004354	NP_789788	NP_001010868
EAW52456	XP_166320	XP_496956	EAW52456	EAW52540	NP_001005271	NP_872429	NP_001010871
EAW52538	XP_171054	XP_498648	EAW52538	EAW52541	NP_001005354	NP_892005	NP_001010902
EAW52539	XP_172801	XP_498747	EAW52539	EAW52542	NP_001005849	NP_919267	NP_001010910
EAW52540	XP_173160	XP_498907	EAW52540	EAW52543	NP_001005850	NP_932068	NP_001010913
EAW52541	XP_208522	XP_499117	EAW52541	EAW56746	NP_001005920	NP_000009	NP_001010918
EAW52542	XP_208990	XP_930888	EAW52542	EAW56747	NP_001007227	NP_001026883	NP_001010976
EAW52543	XP_209640	XP_931066	EAW52543	EAW56768	NP_001007228	NP_005166	NP_001011539
EAW56746	XP_290482	XP_931342	EAW56746	EAW57030	NP_001007260	NP_060324	NP_001012274
EAW56747	XP_290597	XP_931499	EAW56747	EAW57031	NP_001007532	NP_060505	NP_001012497
EAW56768	XP_290712	XP_931623	EAW56768	EAW57042	NP_001007538	NP_060743	NP_001012725
EAW57030	XP_290737	XP_931683	EAW57030	EAW57043	NP_001007541	NP_940852	NP_001012729
EAW57031	XP_290922	XP_931685	EAW57031	EAW57044	NP_001008224	NP_995318	NP_001012731
EAW57042	XP_291277	XP_931791	EAW57042	EAW57045	NP_001008270	NP_997227	NP_001012732
EAW57043	XP_291607	XP_931822	EAW57043	EAW57127	NP_001008275		NP_001012735
EAW57044	XP_291757	XP_931895	EAW57044	EAW57128	NP_001008389		NP_001012749
EAW57045	XP_293034	XP_931983	EAW57045	EAW57129	NP_001008398		NP_001013422
EAW57127	XP_293380	XP_932262	EAW57127	EAW57130	NP_001008489		NP_001013482
EAW57128	XP_294093	XP_932390	EAW57128	EAW57223	NP_001008529		NP_001013639
EAW57129	XP_294751	XP_932628	EAW57129	EAW57224	NP_001008723		NP_001013643
EAW57130	XP_294960	XP_932754	EAW57130	EAW57225	NP_001008726		NP_001013655
EAW57223	XP_295200	XP_932984	EAW57223	EAW57226	NP_001008738		NP_001013658
EAW57224	XP_370567	XP_933071	EAW57224	EAW57227	NP_001008777		NP_001013659
EAW57225	XP_370756	XP_933155	EAW57225	EAW57228	NP_001008901		NP_001013665
EAW57226	XP_370873	XP_933345	EAW57226	EAW57455	NP_001009921		NP_001013666
EAW57227	XP_370878	XP_933734	EAW57227	EAW63187	NP_001009994		NP_001013678
EAW57228	XP_370928	XP_933761	EAW57228	EAW63251	NP_001010845		NP_001013687
EAW57455	XP_371078	XP_933838	EAW57455	EAW63252	NP_001010852		NP_001013689
EAW63187	XP_371354	XP_933946	EAW63187	EAW63657	NP_001010853		NP_001013691
EAW63251	XP_371399	XP_934215	EAW63251	EAW66951	NP_001010855		NP_001013692
EAW63252	XP_371500	XP_934411	EAW63252	EAW67009	NP_001010866		NP_001013693
EAW63657	XP_371501	XP_934680	EAW63657	EAW67010	NP_001010895		NP_001013697
EAW66951	XP_371590	XP_934923	EAW66951	EAW67177	NP_001010897		NP_001013698
EAW67009	XP_371591	XP_934976	EAW67009	EAW67307	NP_001010909		NP_001013700
EAW67010	XP_371592	XP_935063	EAW67010	EAW67357	NP_001010915		NP_001013701
EAW67177	XP_371664	XP_935067	EAW67177	EAW67385	NP_001010917		NP_001013702
EAW67307	XP_371848	XP_935219	EAW67307	EAW67475	NP_001010980		NP_001013703
EAW67357	XP_371853	XP_935285	EAW67357	EAW67677	NP_001011655		NP_001013707
EAW67385	XP_371878	XP_935289	EAW67385	EAW67678	NP_001011709		NP_001013710
EAW67475	XP_371956	XP_936482	EAW67475	EAW67679	NP_001011713		NP_001013711
EAW67677	XP_372035	XP_936489	EAW67677	EAW67680	NP_001012391		NP_001013717
EAW67678	XP_372143	XP_936554	EAW67678	EAW67813	NP_001012418		NP_001013718
EAW67679	XP_372193	XP_936646	EAW67679	EAW67842	NP_001012419		NP_001013723
EAW67680	XP_372760	XP_936850	EAW67680	EAW67844	NP_001012524		NP_001013726
EAW67813	XP_373347	XP_937083	EAW67813	EAW67992	NP_001012677		NP_001013727
EAW67842	XP_373461	XP_937825	EAW67842	EAW67993	NP_001012772		NP_001013729
EAW67844	XP_374765	XP_937990	EAW67844	EAW67994	NP_001012773		NP_001013730
EAW67992	XP_374983	XP_937998	EAW67992	EAW67996	NP_001012986		NP_001013732
EAW67993	XP_375443	XP_938074	EAW67993	EAW67997	NP_001012987		NP_001013735
EAW67994	XP_375729	XP_938599	EAW67994	EAW67998	NP_001013276		NP_001013736
EAW67996	XP_376062	XP_938646	EAW67996	EAW67999	NP_001013640		NP_001013737
EAW67997	XP_376233	XP_938714	EAW67997	EAW68000	NP_001013648		NP_001013738
EAW67998	XP_376372	XP_938831	EAW67998	EAW68001	NP_001013649		NP_001013740
EAW67999	XP_376550	XP_938936	EAW67999	EAW68002	NP_001013653		NP_001013741
EAW68000	XP_376677	XP_938996	EAW68000	EAW68074	NP_001013654		NP_001013742
EAW68001	XP_376679	XP_939108	EAW68001	EAW68123	NP_001013664		NP_001013744
EAW68002	XP_376830	XP_939607	EAW68002	EAW68124	NP_001013675		NP_001013745
EAW68074	XP_376903	XP_939775	EAW68074	EAW68789	NP_001013683		NP_001013746
EAW68123	XP_377783	XP_941783	EAW68123	EAW69052	NP_001013712		NP_001013747
EAW68124	XP_378184	XP_941880	EAW68124	EAW69092	NP_001013713		NP_001013749
EAW68789	XP_378606	XP_941902	EAW68789	EAW69093	NP_001013715		NP_001013750
EAW69052	XP_378661	XP_943223	EAW69052	EAW69094	NP_001013716		NP_001015890
EAW69092	XP_379114	XP_946758	EAW69092	EAW69147	NP_001013721		NP_001017965
EAW69093	XP_379203	XP_946901	EAW69093	EAW69148	NP_001013756		NP_001018071
EAW69094	XP_379262	XP_949068	EAW69094	EAW69149	NP_001013757		NP_001018072
EAW69147	XP_380103	XP_950101	EAW69147	EAW69150	NP_001013761		NP_001018168
EAW69148	XP_495886	XP_950871	EAW69148	EAW69159	NP_001014301		NP_001018856
EAW69149	XP_495888	XP_951146	EAW69149	EAW69160	NP_001014305		NP_001018860
EAW69150	XP_495949		EAW69150	EAW69230	NP_001014977		NP_001019774
EAW69159	XP_495961		EAW69159	EAW69239	NP_001015002		NP_001019779
EAW69160	XP_496061		EAW69160	EAW69240	NP_001015072		NP_001019780
EAW69230	XP_496360		EAW69230	EAW71867	NP_001015882		NP_001019826
EAW69239	XP_496547		EAW69239	EAW71868	NP_001017370		NP_001019848
EAW69240	XP_496584		EAW69240	EAW71869	NP_001017916		NP_001019853
EAW71867	XP_496622		EAW71867	EAW71870	NP_001017919		NP_001020618
EAW71868	XP_496664		EAW71868	EAW71878	NP_001017928		NP_001020619
EAW71869	XP_496688		EAW71869	EAW71879	NP_001017964		NP_001020620
EAW71870	XP_496704		EAW71870	EAW71880	NP_001017971		NP_001020625
EAW71878	XP_496707		EAW71878	EAW71881	NP_001017978		NP_001020628
EAW71879	XP_496810		EAW71879	EAW71882	NP_001017992		NP_001020634
EAW71880	XP_496818		EAW71880	EAW71883	NP_001018146		NP_001020637
EAW71881	XP_496819		EAW71881	EAW71997	NP_001018147		NP_001020639
EAW71882	XP_497069		EAW71882	EAW71998	NP_001018148		NP_001020666
EAW71883	XP_497545		EAW71883	EAW72005	NP_001019634		NP_001025028
EAW71997	XP_498427		EAW71997	EAW72035	NP_001019845		NP_001025249
EAW71998	XP_498429		EAW71998	EAW72036	NP_001020108		NP_001025487
EAW72005	XP_498479		EAW72005	EAW72037	NP_001020361		NP_001026892
EAW72035	XP_930916		EAW72035	EAW72067	NP_001020402		NP_001028224
EAW72036	XP_930951		EAW72036	EAW72068	NP_001020404		NP_001028688
EAW72037	XP_931072		EAW72037	EAW72069	NP_001025056		NP_001028739
EAW72067	XP_931084		EAW72067	EAW72104	NP_001025126		NP_001028831
EAW72068	XP_931249		EAW72068	EAW72105	NP_001025135		NP_001028832
EAW72069	XP_931264		EAW72069	EAW72256	NP_001025169		NP_001028833
EAW72104	XP_931313		EAW72104	EAW72378	NP_001025231		NP_001028834
EAW72105	XP_931363		EAW72105	EAW72391	NP_001026879		NP_001034850
EAW72256	XP_931388		EAW72256	EAW72392	NP_001026883		NP_001073872
EAW72378	XP_931445		EAW72378	EAW72423	NP_001026884		NP_003940
EAW72391	XP_931454		EAW72391	EAW72530	NP_001026885		NP_009232
EAW72392	XP_931544		EAW72392	EAW72531	NP_001026889		NP_054866
EAW72423	XP_931562		EAW72423	EAW72532	NP_001026897		NP_054881
EAW72507	XP_931618		EAW72507	EAW72619	NP_001026904		NP_055471
EAW72508	XP_931624		EAW72508	EAW73898	NP_001026907		NP_055607
EAW72530	XP_931666		EAW72530	EAW73899	NP_001026910		NP_055636
EAW72531	XP_931677		EAW72531	EAW74172	NP_001027449		NP_056184
EAW72532	XP_931690		EAW72532	EAW74251	NP_001027464		NP_056186
EAW72619	XP_931708		EAW72619	EAW74253	NP_001028174		NP_056253
EAW73898	XP_931719		EAW73898	EAW74323	NP_001028226		NP_060202
EAW73899	XP_931779		EAW73899	EAW74328	NP_001028690		NP_060305
EAW74172	XP_931790		EAW74172	EAW74380	NP_001028691		NP_060406
EAW74251	XP_931974		EAW74251	EAW74381	NP_001028692		NP_060409
EAW74253	XP_931988		EAW74253	EAW74382	NP_001028723		NP_060437
EAW74323	XP_932186		EAW74323	EAW74383	NP_001028741		NP_060455
EAW74328	XP_932237		EAW74328	EAW74441	NP_001028742		NP_060539
EAW74380	XP_932271		EAW74380	EAW74442	NP_001028830		NP_060622
EAW74381	XP_932419		EAW74381	EAW74443	NP_001031		NP_060655
EAW74382	XP_932444		EAW74382	EAW74444	NP_001032309		NP_060747
EAW74383	XP_932473		EAW74383	EAW74445	NP_001034637		NP_060852
EAW74441	XP_932477		EAW74441	EAW74446	NP_001035703		NP_060968
EAW74442	XP_932593		EAW74442	EAW74447	NP_001035928		NP_061965
EAW74443	XP_932736		EAW74443	EAW74482	NP_001036060		NP_064421
EAW74444	XP_932809		EAW74444	EAW74510	NP_001070707		NP_064600
EAW74445	XP_932998		EAW74445	EAW74562	NP_001071087		NP_071382
EAW74446	XP_933122		EAW74446	EAW74563	NP_001071092		NP_071385
EAW74447	XP_933152		EAW74447	EAW74651	NP_001072118		NP_076428
EAW74482	XP_933313		EAW74482	EAW74783	NP_001073871		NP_076953
EAW74510	XP_933328		EAW74510	EAW74964	NP_001073925		NP_078864
EAW74562	XP_933339		EAW74562	EAW74965	NP_001073972		NP_078890
EAW74563	XP_933462		EAW74563	EAW74966	NP_001073995		NP_078909
EAW74651	XP_933538		EAW74651	EAW75053	NP_001079		NP_079064
EAW74783	XP_933560		EAW74783	EAW75054	NP_001083		NP_079072
EAW74964	XP_933656		EAW74964	EAW75073	NP_001085		NP_079102
EAW74965	XP_933689		EAW74965	EAW75077	NP_001087		NP_079158
EAW74966	XP_933737		EAW74966	EAW75088	NP_001149		NP_079167
EAW75053	XP_933837		EAW75053	EAW75089	NP_001159		NP_079205
EAW75054	XP_933924		EAW75054	EAW75090	NP_001247		NP_079211
EAW75073	XP_933931		EAW75073	EAW75091	NP_001249		NP_079262
EAW75077	XP_933983		EAW75077	EAW75106	NP_001294		NP_079278
EAW75088	XP_934033		EAW75088	EAW75133	NP_001295		NP_079306
EAW75089	XP_934079		EAW75089	EAW75134	NP_001397		NP_079318
EAW75090	XP_934171		EAW75090	EAW75135	NP_001457		NP_079367
EAW75091	XP_934176		EAW75091	EAW75136	NP_001605		NP_110441
EAW75106	XP_934226		EAW75106	EAW75137	NP_001662		NP_112206
EAW75133	XP_934388		EAW75133	EAW82209	NP_001829		NP_113604
EAW75134	XP_934397		EAW75134	EAW84066	NP_001967		NP_115747
EAW75135	XP_934405		EAW75135	EAW84067	NP_002009		NP_116014
EAW75136	XP_934407		EAW75136	EAW84068	NP_002046		NP_116159
EAW75137	XP_934424		EAW75137	EAW84069	NP_002117		NP_116263
EAW82209	XP_934445		EAW82209	EAW84070	NP_002199		NP_116299
EAW84066	XP_934463		EAW84066	EAW84120	NP_002265		NP_116309
EAW84067	XP_934471		EAW84067	EAW84121	NP_002268		NP_116310
EAW84068	XP_934515		EAW84068	EAW84160	NP_002299		NP_443151
EAW84069	XP_934560		EAW84069	EAW84204	NP_002350		NP_443726
EAW84070	XP_934593		EAW84070	EAW84213	NP_002463		NP_478064
EAW84120	XP_934661		EAW84120	EAW84214	NP_002498		NP_536342
EAW84121	XP_934694		EAW84121	EAW84278	NP_002535		NP_542194
EAW84160	XP_934724		EAW84160	EAW84302	NP_002593		NP_542795
EAW84204	XP_934767		EAW84204	EAW84367	NP_002602		NP_543018
EAW84213	XP_934772		EAW84213	EAW84368	NP_002654		NP_563614
EAW84214	XP_934791		EAW84214	EAW84369	NP_002725		NP_597708
EAW84278	XP_934922		EAW84278	EAW84370	NP_002747		NP_598331
EAW84302	XP_934944		EAW84302	EAW84371	NP_002749		NP_599026
EAW84367	XP_934960		EAW84367	EAW84376	NP_002757		NP_619644
EAW84368	XP_935023		EAW84368	EAW84377	NP_002789		NP_620173
EAW84369	XP_935032		EAW84369	EAW84378	NP_002974		NP_620585
EAW84370	XP_935082		EAW84370	EAW84379	NP_002976		NP_644804
EAW84371	XP_935127		EAW84371	EAW84381	NP_002977		NP_653224
EAW84376	XP_935194		EAW84376	EAW84382	NP_002995		NP_653315
EAW84377	XP_935203		EAW84377	EAW84383	NP_003070		NP_659470
EAW84378	XP_935320		EAW84378	EAW84386	NP_003143		NP_659479
EAW84379	XP_935350		EAW84379	EAW84458	NP_003246		NP_660162
EAW84381	XP_935418		EAW84381	EAW84519	NP_003333		NP_660280
EAW84382	XP_935432		EAW84382	EAW84520	NP_003623		NP_660336
EAW84383	XP_935543		EAW84383	EAW84547	NP_003644		NP_660343
EAW84386	XP_935560		EAW84386	EAW84548	NP_003664		NP_660351
EAW84458	XP_935568		EAW84458	EAW84555	NP_003684		NP_665808
EAW84519	XP_935594		EAW84519	EAW84556	NP_003717		NP_671727
EAW84520	XP_935629		EAW84520	EAW84557	NP_003757		NP_683411
EAW84547	XP_935635		EAW84547	EAW84558	NP_003762		NP_683516
EAW84548	XP_935672		EAW84548	EAW84577	NP_003800		NP_683517
EAW84555	XP_935680		EAW84555	EAW84578	NP_003826		NP_683881
EAW84556	XP_935681		EAW84556	EAW84579	NP_003962		NP_684281
EAW84557	XP_935684		EAW84557	EAW84604	NP_003975		NP_689527
EAW84558	XP_935701		EAW84558	EAW84605	NP_004081		NP_689693
EAW84577	XP_935808		EAW84577	EAW84644	NP_004095		NP_689713
EAW84578	XP_935844		EAW84578	EAW84645	NP_004114		NP_689719
EAW84579	XP_935923		EAW84579	EAW84667	NP_004157		NP_689720
EAW84604	XP_935953		EAW84604	EAW84668	NP_004243		NP_689722
EAW84605	XP_936010		EAW84605	EAW84669	NP_004250		NP_689796
EAW84644	XP_936036		EAW84644	EAW84670	NP_004278		NP_689894
EAW84645	XP_936054		EAW84645	EAW84671	NP_004286		NP_689897
EAW84667	XP_936062		EAW84667	EAW84712	NP_004387		NP_689902
EAW84668	XP_936068		EAW84668	EAW84713	NP_004413		NP_689915
EAW84669	XP_936081		EAW84669	EAW84714	NP_004450		NP_689990
EAW84670	XP_936108		EAW84670	EAW84719	NP_004466		NP_694553
EAW84671	XP_936110		EAW84671	EAW84720	NP_004703		NP_694555
EAW84712	XP_936121		EAW84712	EAW84721	NP_004850		NP_694576
EAW84713	XP_936127		EAW84713	EAW84722	NP_004851		NP_694586
EAW84714	XP_936132		EAW84714	EAW84723	NP_004881		NP_694588
EAW84719	XP_936138		EAW84719	EAW84777	NP_004885		NP_694589
EAW84720	XP_936143		EAW84720	EAW84778	NP_005013		NP_694970
EAW84721	XP_936169		EAW84721	EAW84779	NP_005055		NP_694971
EAW84722	XP_936177		EAW84722	EAW84780	NP_005112		NP_703155
EAW84723	XP_936183		EAW84723	EAW84781	NP_005164		NP_710158
EAW84777	XP_936190		EAW84777	EAW84782	NP_005166		NP_714920
EAW84778	XP_936205		EAW84778	EAW84783	NP_005168		NP_715631
EAW84779	XP_936218		EAW84779	EAW84784	NP_005365		NP_715633
EAW84780	XP_936231		EAW84780	EAW84785	NP_005431		NP_715635
EAW84781	XP_936238		EAW84781	EAW84786	NP_005441		NP_722468
EAW84782	XP_936242		EAW84782	EAW84787	NP_005465		NP_724778
EAW84783	XP_936320		EAW84783	EAW86839	NP_005524		NP_759018
EAW84784	XP_936327		EAW84784	EAW91935	NP_005548		NP_775747
EAW84785	XP_936333		EAW84785	EAW91936	NP_005792		NP_775757
EAW84786	XP_936344		EAW84786	EAW91937	NP_005819		NP_775772
EAW84787	XP_936348		EAW84787	EAX02397	NP_005822		NP_775784
EAW84896	XP_936362		EAW84896	EAX02398	NP_005835		NP_775793
EAW84897	XP_936375		EAW84897	EAX02399	NP_005845		NP_775849
EAW84898	XP_936402		EAW84898	NP_001001343	NP_005883		NP_775851
EAW84899	XP_936505		EAW84899	NP_001001410	NP_005984		NP_775857
EAW86839	XP_936509		EAW86839	NP_001001436	NP_006033		NP_775861
EAW91935	XP_936515		EAW91935	NP_001001669	NP_006098		NP_775862
EAW91936	XP_936642		EAW91936	NP_001001670	NP_006128		NP_775881
EAW91937	XP_936759		EAW91937	NP_001001685	NP_006139		NP_775887
EAX02397	XP_936823		EAX02397	NP_001001701	NP_006264		NP_775888
EAX02398	XP_936989		EAX02398	NP_001001702	NP_006447		NP_775892
EAX02399	XP_937001		EAX02399	NP_001001709	NP_006488		NP_775923
Hypothetical proteins (2006) 6376 proteins	XP_937030		NP_000009	NP_001001710	NP_006537		NP_775932
NP_000009	XP_937190		NP_000014	NP_001001791	NP_006563		NP_775942
NP_000014	XP_937259		NP_000071	NP_001001794	NP_006686		NP_775944
NP_000071	XP_937317		NP_000079	NP_001001795	NP_006762		NP_775946
NP_000079	XP_937712		NP_000142	NP_001001938	NP_006795		NP_775948
NP_000142	XP_937780		NP_000145	NP_001001971	NP_006798		NP_775953
NP_000145	XP_937834		NP_000171	NP_001002034	NP_008854		NP_776156
NP_000171	XP_937924		NP_000190	NP_001002759	NP_008873		NP_776174
NP_000190	XP_937963		NP_000333	NP_001002912	NP_008918		NP_776178
NP_000333	XP_937966		NP_000337	NP_001003665	NP_008941		NP_777360
NP_000337	XP_937991		NP_000373	NP_001003674	NP_008998		NP_777607
NP_000373	XP_937993		NP_000412	NP_001003675	NP_009198		NP_777610
NP_000412	XP_937996		NP_000413	NP_001003676	NP_009209		NP_783315
NP_000413	XP_937999		NP_000517	NP_001003677	NP_009228		NP_787097
NP_000517	XP_938078		NP_000616	NP_001003678	NP_009236		NP_787119
NP_000616	XP_938081		NP_000714	NP_001003702	NP_036253		NP_848548
NP_000714	XP_938157		NP_000718	NP_001003808	NP_036364		NP_848571
NP_000718	XP_938201		NP_000882	NP_001004298	NP_036484		NP_848609
NP_000882	XP_938212		NP_000955	NP_001004303	NP_036505		NP_848650
NP_000955	XP_938286		NP_000969	NP_001004323	NP_036506		NP_852095
NP_000969	XP_938503		NP_000979	NP_001004349	NP_037397		NP_872300
NP_000979	XP_938507		NP_001001343	NP_001004351	NP_037422		NP_872316
NP_001001343	XP_938518		NP_001001410	NP_001004353	NP_037464		NP_872322
NP_001001410	XP_938523		NP_001001412	NP_001005408	NP_054749		NP_872336
NP_001001412	XP_938528		NP_001001436	NP_001005732	NP_054766		NP_872340
NP_001001436	XP_938531		NP_001001660	NP_001005733	NP_054783		NP_872341
NP_001001660	XP_938535		NP_001001662	NP_001005734	NP_054784		NP_872367
NP_001001662	XP_938538		NP_001001663	NP_001005751	NP_054825		NP_872389
NP_001001663	XP_938540		NP_001001669	NP_001005852	NP_054876		NP_872392
NP_001001669	XP_938576		NP_001001670	NP_001006109	NP_054889		NP_872402
NP_001001670	XP_938640		NP_001001677	NP_001006114	NP_055053		NP_872411
NP_001001677	XP_938663		NP_001001678	NP_001006606	NP_055203		NP_872419
NP_001001678	XP_938927		NP_001001679	NP_001006656	NP_055220		NP_872427
NP_001001679	XP_938956		NP_001001681	NP_001007126	NP_055335		NP_872437
NP_001001681	XP_938962		NP_001001682	NP_001007177	NP_055430		NP_872440
NP_001001682	XP_938983		NP_001001685	NP_001007190	NP_055454		NP_878251
NP_001001685	XP_939053		NP_001001687	NP_001007545	NP_055474		NP_919271
NP_001001687	XP_939056		NP_001001689	NP_001008271	NP_055493		NP_919275
NP_001001689	XP_939101		NP_001001690	NP_001008394	NP_055498		NP_919279
NP_001001690	XP_939152		NP_001001691	NP_001008396	NP_055511		NP_919285
NP_001001691	XP_939252		NP_001001692	NP_001008404	NP_055531		NP_919286
NP_001001692	XP_939316		NP_001001693	NP_001008537	NP_055541		NP_932344
NP_001001693	XP_939319		NP_001001694	NP_001008703	NP_055564		NP_938025
NP_001001694	XP_939326		NP_001001699	NP_001008704	NP_055592		NP_938404
NP_001001699	XP_939353		NP_001001700	NP_001008737	NP_055642		NP_940901
NP_001001700	XP_939400		NP_001001701	NP_001008739	NP_055661		NP_940904
NP_001001701	XP_939424		NP_001001702	NP_001008747	NP_055674		NP_940921
NP_001001702	XP_939445		NP_001001703	NP_001008896	NP_055702		NP_940949
NP_001001703	XP_939614		NP_001001705	NP_001009608	NP_055710		NP_940952
NP_001001705	XP_939755		NP_001001707	NP_001009880	NP_055740		NP_940955
NP_001001707	XP_939763		NP_001001709	NP_001009894	NP_055800		NP_942148
NP_001001709	XP_939989		NP_001001710	NP_001009899	NP_055803		NP_944497
NP_001001710	XP_939990		NP_001001732	NP_001009924	NP_055812		NP_950246
NP_001001732	XP_939992		NP_001001789	NP_001009997	NP_055833		NP_951037
NP_001001789	XP_939994		NP_001001791	NP_001010859	NP_055842		NP_954632
NP_001001791	XP_939995		NP_001001794	NP_001010860	NP_055858		NP_955373
NP_001001794	XP_939997		NP_001001795	NP_001010867	NP_055865		NP_963859
NP_001001795	XP_939999		NP_001001938	NP_001010872	NP_055869		NP_976051
NP_001001938	XP_940001		NP_001001971	NP_001010876	NP_055871		NP_976053
NP_001001971	XP_940004		NP_001002034	NP_001010878	NP_055875		NP_976309
NP_001002034	XP_940005		NP_001002246	NP_001010896	NP_055892		NP_976327
NP_001002246	XP_940027		NP_001002247	NP_001010903	NP_055919		NP_981968
NP_001002247	XP_940029		NP_001002759	NP_001010905	NP_055928		NP_982273
NP_001002759	XP_940033		NP_001002909	NP_001010907	NP_055945		NP_996665
NP_001002909	XP_940035		NP_001002912	NP_001010911	NP_055952		NP_996791
NP_001002912	XP_940037		NP_001002913	NP_001010912	NP_055955		NP_996793
NP_001002913	XP_940040		NP_001003399	NP_001010919	NP_055983		NP_996794
NP_001003399	XP_940051		NP_001003665	NP_001010923	NP_055989		NP_996795
NP_001003665	XP_940053		NP_001003674	NP_001010924	NP_055994		NP_997209
NP_001003674	XP_940055		NP_001003675	NP_001010940	NP_056018		NP_997214
NP_001003675	XP_940059		NP_001003676	NP_001010977	NP_056041		NP_997240
NP_001003676	XP_940060		NP_001003677	NP_001010979	NP_056087		NP_997241
NP_001003677	XP_940062		NP_001003678	NP_001010984	NP_056118		NP_997250
NP_001003678	XP_940063		NP_001003682	NP_001011538	NP_056158		NP_997259
NP_001003682	XP_940066		NP_001003702	NP_001011703	NP_056168		NP_997266
NP_001003702	XP_940071		NP_001003788	NP_001011880	NP_056232		NP_997267
NP_001003788	XP_940221		NP_001003807	NP_001012279	NP_056236		NP_997268
NP_001003807	XP_940403		NP_001003808	NP_001012425	NP_056254		NP_997283
NP_001003808	XP_940569		NP_001004127	NP_001012448	NP_056274		NP_997306
NP_001004127	XP_942556		NP_001004298	NP_001012457	NP_056291		NP_997311
NP_001004298	XP_942889		NP_001004299	NP_001012525	NP_056312		NP_997322
NP_001004299	XP_944865		NP_001004302	NP_001012724	NP_056346		NP_997326
NP_001004302	XP_945281		NP_001004303	NP_001012733	NP_056359		NP_997330
NP_001004303	XP_947055		NP_001004305	NP_001012777	NP_056425		NP_997331
NP_001004305	XP_948599		NP_001004307	NP_001012780	NP_056436		NP_997332
NP_001004307	XP_949337		NP_001004308	NP_001012988	NP_056449		NP_997334
NP_001004308	XP_951469		NP_001004309	NP_001012989	NP_056469		NP_997341
NP_001004309			NP_001004315	NP_001012992	NP_056504		NP_997343
NP_001004315			NP_001004316	NP_001013000	NP_056506		NP_997344
NP_001004316			NP_001004319	NP_001013002	NP_056509		NP_997348
NP_001004319			NP_001004320	NP_001013003	NP_056518		NP_997353
NP_001004320			NP_001004322	NP_001013009	NP_057000		NP_997355
NP_001004322			NP_001004323	NP_001013011	NP_057016		NP_997356
NP_001004323			NP_001004326	NP_001013421	NP_057017		NP_997357
NP_001004326			NP_001004327	NP_001013633	NP_057028		NP_997358
NP_001004327			NP_001004328	NP_001013641	NP_057046		NP_997360
NP_001004328			NP_001004330	NP_001013647	NP_057048		NP_997362
NP_001004330			NP_001004331	NP_001013651	NP_057066		NP_997363
NP_001004331			NP_001004332	NP_001013660	NP_057070		NP_997366
NP_001004332			NP_001004335	NP_001013662	NP_057087		NP_997369
NP_001004335			NP_001004339	NP_001013668	NP_057088		NP_997371
NP_001004339			NP_001004342	NP_001013671	NP_057100		NP_997372
NP_001004342			NP_001004344	NP_001013672	NP_057109		NP_997373
NP_001004344			NP_001004348	NP_001013679	NP_057117		NP_997378
NP_001004348			NP_001004349	NP_001013680	NP_057129		NP_997381
NP_001004349			NP_001004351	NP_001013696	NP_057136		NP_997382
NP_001004351			NP_001004352	NP_001013720	NP_057164		NP_997383
NP_001004352			NP_001004353	NP_001013739	NP_057195		NP_997384
NP_001004353			NP_001004354	NP_001013751	NP_057224		NP_997386
NP_001004354			NP_001004355	NP_001013754	NP_057237		NP_997390
NP_001004355			NP_001005271	NP_001013758	NP_057274		NP_997392
NP_001005271			NP_001005354	NP_001013864	NP_057296		XP_001123428
NP_001005354			NP_001005408	NP_001013867	NP_057423		XP_001124630
NP_001005408			NP_001005732	NP_001014830	NP_057475		XP_001125293
NP_001005732			NP_001005733	NP_001014979	NP_057485		XP_001125682
NP_001005733			NP_001005734	NP_001015050	NP_057487		XP_001125717
NP_001005734			NP_001005751	NP_001017361	NP_057512		XP_001125839
NP_001005751			NP_001005849	NP_001017417	NP_057521		XP_001125918
NP_001005849			NP_001005850	NP_001017434	NP_057538		XP_001126009
NP_001005850			NP_001005852	NP_001017435	NP_057548		XP_001126010
NP_001005852			NP_001005920	NP_001017436	NP_057552		XP_001126027
NP_001005920			NP_001006109	NP_001017437	NP_057556		XP_001126049
NP_001006109			NP_001006114	NP_001017438	NP_057559		XP_001126113
NP_001006114			NP_001006116	NP_001017923	NP_057569		XP_001126122
NP_001006116			NP_001006605	NP_001017980	NP_057583		XP_001126235
NP_001006605			NP_001006606	NP_001017987	NP_057588		XP_001126236
NP_001006606			NP_001006607	NP_001018069	NP_057591		XP_001126265
NP_001006607			NP_001006609	NP_001018126	NP_057659		XP_001126318
NP_001006609			NP_001006656	NP_001018132	NP_057686		XP_001126321
NP_001006656			NP_001007126	NP_001019765	NP_057732		XP_001126338
NP_001007126			NP_001007177	NP_001019772	NP_058519		XP_001126395
NP_001007177			NP_001007190	NP_001019778	NP_058636		XP_001126404
NP_001007190			NP_001007227	NP_001019827	NP_059134		XP_001126421
NP_001007227			NP_001007228	NP_001019846	NP_059135		XP_001126447
NP_001007228			NP_001007259	NP_001020243	NP_059143		XP_001126491
NP_001007259			NP_001007260	NP_001020244	NP_060000		XP_001126514
NP_001007260			NP_001007261	NP_001020436	NP_060004		XP_001126516
NP_001007261			NP_001007263	NP_001020437	NP_060045		XP_001126597
NP_001007263			NP_001007532	NP_001020528	NP_060047		XP_001126691
NP_001007532			NP_001007535	NP_001020762	NP_060085		XP_001126692
NP_001007535			NP_001007536	NP_001025010	NP_060091		XP_001126742
NP_001007536			NP_001007538	NP_001025011	NP_060101		XP_001126752
NP_001007538			NP_001007541	NP_001025034	NP_060115		XP_001126883
NP_001007541			NP_001007543	NP_001025035	NP_060137		XP_001126942
NP_001007543			NP_001007544	NP_001025160	NP_060146		XP_001127041
NP_001007544			NP_001007545	NP_001025170	NP_060149		XP_001127093
NP_001007545			NP_001007561	NP_001026789	NP_060200		XP_001127193
NP_001007561			NP_001008224	NP_001026842	NP_060208		XP_001127216
NP_001008224			NP_001008235	NP_001026860	NP_060219		XP_001127296
NP_001008235			NP_001008236	NP_001026870	NP_060222		XP_001127340
NP_001008236			NP_001008237	NP_001026875	NP_060232		XP_001127394
NP_001008237			NP_001008270	NP_001026896	NP_060239		XP_001127427
NP_001008270			NP_001008271	NP_001026905	NP_060256		XP_001127445
NP_001008271			NP_001008275	NP_001026913	NP_060261		XP_001127482
NP_001008275			NP_001008389	NP_001026916	NP_060272		XP_001127524
NP_001008389			NP_001008394	NP_001026918	NP_060284		XP_001127537
NP_001008394			NP_001008396	NP_001027025	NP_060286		XP_001127671
NP_001008396			NP_001008398	NP_001028721	NP_060296		XP_001127678
NP_001008398			NP_001008404	NP_001028736	NP_060309		XP_001127730
NP_001008404			NP_001008408	NP_001028774	NP_060312		XP_001127832
NP_001008408			NP_001008489	NP_001032302	NP_060324		XP_001127833
NP_001008489			NP_001008529	NP_001034792	NP_060336		XP_001127857
NP_001008529			NP_001008537	NP_001034861	NP_060345		XP_001127862
NP_001008537			NP_001008703	NP_001034935	NP_060358		XP_001127905
NP_001008703			NP_001008704	NP_001034965	NP_060372		XP_001127917
NP_001008704			NP_001008723	NP_001034976	NP_060374		XP_001127924
NP_001008723			NP_001008726	NP_001035121	NP_060379		XP_001127932
NP_001008726			NP_001008737	NP_001036096	NP_060388		XP_001127999
NP_001008737			NP_001008738	NP_001036145	NP_060390		XP_001128022
NP_001008738			NP_001008739	NP_001036694	NP_060395		XP_001128120
NP_001008739			NP_001008742	NP_001071107	NP_060401		XP_001128140
NP_001008742			NP_001008745	NP_001073863	NP_060419		XP_001128167
NP_001008745			NP_001008747	NP_001073870	NP_060423		XP_001128259
NP_001008747			NP_001008777	NP_001073898	NP_060463		XP_001128272
NP_001008777			NP_001008896	NP_001205	NP_060481		XP_001128278
NP_001008896			NP_001008901	NP_003695	NP_060483		XP_001128321
NP_001008901			NP_001009607	NP_004116	NP_060494		XP_001128323
NP_001009607			NP_001009608	NP_004700	NP_060505		XP_001128328
NP_001009608			NP_001009880	NP_006580	NP_060506		XP_001128359
NP_001009880			NP_001009894	NP_009107	NP_060521		XP_001128405
NP_001009894			NP_001009899	NP_037411	NP_060529		XP_001128432
NP_001009899			NP_001009921	NP_037432	NP_060534		XP_001128456
NP_001009921			NP_001009924	NP_054758	NP_060537		XP_001128500
NP_001009924			NP_001009954	NP_054761	NP_060566		XP_001128594
NP_001009954			NP_001009994	NP_054796	NP_060567		XP_001128595
NP_001009994			NP_001009997	NP_054836	NP_060577		XP_001128606
NP_001009997			NP_001010845	NP_054864	NP_060599		XP_001128614
NP_001010845			NP_001010852	NP_054892	NP_060602		XP_001128668
NP_001010852			NP_001010853	NP_054896	NP_060616		XP_001128694
NP_001010853			NP_001010855	NP_055021	NP_060620		XP_001128729
NP_001010855			NP_001010859	NP_055121	NP_060640		XP_001128767
NP_001010859			NP_001010860	NP_055149	NP_060663		XP_001128772
NP_001010860			NP_001010866	NP_055427	NP_060680		XP_001128822
NP_001010864			NP_001010867	NP_055476	NP_060685		XP_001128830
NP_001010866			NP_001010868	NP_055487	NP_060697		XP_001128845
NP_001010867			NP_001010871	NP_055501	NP_060699		XP_001128883
NP_001010868			NP_001010872	NP_055505	NP_060703		XP_001128900
NP_001010871			NP_001010876	NP_055516	NP_060722		XP_001128910
NP_001010872			NP_001010878	NP_055517	NP_060727		XP_001128915
NP_001010876			NP_001010895	NP_055534	NP_060743		XP_001128936
NP_001010878			NP_001010896	NP_055545	NP_060756		XP_001128965
NP_001010895			NP_001010897	NP_055547	NP_060761		XP_001128974
NP_001010896			NP_001010902	NP_055549	NP_060765		XP_001128988
NP_001010897			NP_001010903	NP_055551	NP_060771		XP_001128989
NP_001010902			NP_001010905	NP_055556	NP_060777		XP_001129014
NP_001010903			NP_001010907	NP_055558	NP_060797		XP_001129015
NP_001010905			NP_001010909	NP_055587	NP_060800		XP_001129032
NP_001010907			NP_001010910	NP_055588	NP_060805		XP_001129035
NP_001010909			NP_001010911	NP_055589	NP_060812		XP_001129063
NP_001010910			NP_001010912	NP_055632	NP_060816		XP_001129089
NP_001010911			NP_001010913	NP_055659	NP_060818		XP_001129091
NP_001010912			NP_001010915	NP_055739	NP_060829		XP_001129101
NP_001010913			NP_001010917	NP_055754	NP_060833		XP_001129127
NP_001010915			NP_001010918	NP_055764	NP_060840		XP_001129134
NP_001010917			NP_001010919	NP_055820	NP_060844		XP_001129141
NP_001010918			NP_001010923	NP_055852	NP_060855		XP_001129154
NP_001010919			NP_001010924	NP_055862	NP_060917		XP_001129173
NP_001010923			NP_001010940	NP_055873	NP_060923		XP_001129198
NP_001010924			NP_001010976	NP_055906	NP_060927		XP_001129208
NP_001010940			NP_001010977	NP_056002	NP_060933		XP_001129247
NP_001010976			NP_001010979	NP_056017	NP_060944		XP_001129249
NP_001010977			NP_001010980	NP_056021	NP_060947		XP_001129267
NP_001010979			NP_001010984	NP_056025	NP_060950		XP_001129298
NP_001010980			NP_001011538	NP_056044	NP_060979		XP_001129388
NP_001010984			NP_001011539	NP_056048	NP_061000		XP_001129401
NP_001011538			NP_001011655	NP_056077	NP_061036		XP_001129439
NP_001011539			NP_001011703	NP_056079	NP_061142		XP_001129470
NP_001011655			NP_001011709	NP_056090	NP_061197		XP_001129490
NP_001011703			NP_001011713	NP_056114	NP_061872		XP_001129494
NP_001011709			NP_001011880	NP_056129	NP_061893		XP_001129510
NP_001011713			NP_001012274	NP_056138	NP_061900		XP_001129520
NP_001011880			NP_001012279	NP_056139	NP_061968		XP_001129523
NP_001012274			NP_001012391	NP_056144	NP_061977		XP_001129524
NP_001012279			NP_001012418	NP_056164	NP_062536		XP_001129585
NP_001012391			NP_001012419	NP_056185	NP_062559		XP_001129615
NP_001012418			NP_001012425	NP_056210	NP_064526		XP_001129666
NP_001012419			NP_001012448	NP_056213	NP_064563		XP_001129694
NP_001012425			NP_001012457	NP_056227	NP_064584		XP_001129740
NP_001012448			NP_001012497	NP_056264	NP_064597		XP_001129741
NP_001012457			NP_001012524	NP_056307	NP_064708		XP_001129745
NP_001012497			NP_001012525	NP_056311	NP_065141		XP_001129751
NP_001012524			NP_001012677	NP_056326	NP_065157		XP_001129788
NP_001012525			NP_001012724	NP_056400	NP_065159		XP_001129807
NP_001012677			NP_001012725	NP_056422	NP_065170		XP_001129812
NP_001012724			NP_001012729	NP_056437	NP_065189		XP_001129818
NP_001012725			NP_001012731	NP_056467	NP_065196		XP_001129824
NP_001012729			NP_001012732	NP_056519	NP_065199		XP_001129837
NP_001012731			NP_001012733	NP_056948	NP_065692		XP_001129845
NP_001012732			NP_001012735	NP_057033	NP_065729		XP_001129847
NP_001012733			NP_001012749	NP_057081	NP_065752		XP_001129856
NP_001012735			NP_001012772	NP_057094	NP_065760		XP_001129869
NP_001012749			NP_001012773	NP_057133	NP_065764		XP_001129932
NP_001012772			NP_001012777	NP_057146	NP_065768		XP_001129957
NP_001012773			NP_001012780	NP_057160	NP_065791		XP_001129958
NP_001012777			NP_001012986	NP_057229	NP_065797		XP_001129983
NP_001012780			NP_001012987	NP_057259	NP_065835		XP_001130001
NP_001012986			NP_001012988	NP_057294	NP_065838		XP_001130015
NP_001012987			NP_001012989	NP_057432	NP_065842		XP_001130042
NP_001012988			NP_001012992	NP_057488	NP_065902		XP_001130071
NP_001012989			NP_001013000	NP_057491	NP_065930		XP_001130082
NP_001012992			NP_001013002	NP_057558	NP_065978		XP_001130107
NP_001013000			NP_001013003	NP_057571	NP_066010		XP_001130119
NP_001013002			NP_001013009	NP_057584	NP_067033		XP_001130127
NP_001013003			NP_001013011	NP_057673	NP_067038		XP_001130140
NP_001013009			NP_001013276	NP_057697	NP_068746		XP_001130141
NP_001013011			NP_001013421	NP_060056	NP_068758		XP_001130146
NP_001013276			NP_001013422	NP_060079	NP_068781		XP_001130160
NP_001013421			NP_001013482	NP_060092	NP_068831		XP_001130161
NP_001013422			NP_001013633	NP_060143	NP_071342		XP_001130176
NP_001013482			NP_001013639	NP_060148	NP_071353		XP_001130194
NP_001013633			NP_001013640	NP_060170	NP_071365		XP_001130202
NP_001013639			NP_001013641	NP_060178	NP_071381		XP_001130205
NP_001013640			NP_001013643	NP_060179	NP_071436		XP_001130290
NP_001013641			NP_001013647	NP_060193	NP_071439		XP_001130311
NP_001013643			NP_001013648	NP_060257	NP_071768		XP_001130330
NP_001013647			NP_001013649	NP_060264	NP_071908		XP_001130350
NP_001013648			NP_001013651	NP_060269	NP_071929		XP_001130399
NP_001013649			NP_001013653	NP_060285	NP_071930		XP_001130458
NP_001013651			NP_001013654	NP_060290	NP_071934		XP_001130500
NP_001013653			NP_001013655	NP_060302	NP_071940		XP_001130518
NP_001013654			NP_001013658	NP_060311	NP_072051		XP_001130521
NP_001013655			NP_001013659	NP_060318	NP_072052		XP_001130535
NP_001013658			NP_001013660	NP_060320	NP_072054		XP_001130546
NP_001013659			NP_001013662	NP_060330	NP_072102		XP_001130564
NP_001013660			NP_001013664	NP_060333	NP_072166		XP_001130580
NP_001013662			NP_001013665	NP_060337	NP_073576		XP_001130600
NP_001013664			NP_001013666	NP_060357	NP_073579		XP_001130635
NP_001013665			NP_001013668	NP_060361	NP_073599		XP_001130636
NP_001013666			NP_001013671	NP_060377	NP_073601		XP_001130686
NP_001013668			NP_001013672	NP_060381	NP_073607		XP_001130765
NP_001013671			NP_001013675	NP_060384	NP_073610		XP_001130841
NP_001013672			NP_001013678	NP_060385	NP_073611		XP_001130855
NP_001013675			NP_001013679	NP_060396	NP_073621		XP_001130865
NP_001013678			NP_001013680	NP_060410	NP_073752		XP_001130872
NP_001013679			NP_001013683	NP_060440	NP_075054		XP_001130910
NP_001013680			NP_001013687	NP_060442	NP_075069		XP_001130927
NP_001013683			NP_001013689	NP_060464	NP_075384		XP_001130960
NP_001013687			NP_001013691	NP_060468	NP_075388		XP_001130988
NP_001013689			NP_001013692	NP_060485	NP_075391		XP_001131052
NP_001013691			NP_001013693	NP_060499	NP_075463		XP_001131087
NP_001013692			NP_001013696	NP_060541	NP_075564		XP_001131096
NP_001013693			NP_001013697	NP_060558	NP_076431		XP_001131147
NP_001013696			NP_001013698	NP_060581	NP_076432		XP_001131153
NP_001013697			NP_001013700	NP_060591	NP_076921		XP_001131257
NP_001013698			NP_001013701	NP_060609	NP_076933		XP_001131294
NP_001013700			NP_001013702	NP_060619	NP_076936		XP_001131325
NP_001013701			NP_001013703	NP_060634	NP_076938		XP_001131380
NP_001013702			NP_001013707	NP_060636	NP_076955		XP_001131384
NP_001013703			NP_001013710	NP_060638	NP_076956		XP_001131397
NP_001013707			NP_001013711	NP_060639	NP_076961		XP_001131496
NP_001013710			NP_001013712	NP_060642	NP_076973		XP_001131550
NP_001013711			NP_001013713	NP_060656	NP_076975		XP_001131600
NP_001013712			NP_001013715	NP_060665	NP_076996		XP_001131633
NP_001013713			NP_001013716	NP_060694	NP_077001		XP_001131682
NP_001013715			NP_001013717	NP_060698	NP_077012		XP_001131691
NP_001013716			NP_001013718	NP_060735	NP_077016		XP_001131716
NP_001013717			NP_001013720	NP_060745	NP_077273		XP_001131722
NP_001013718			NP_001013721	NP_060750	NP_077287		XP_001131724
NP_001013720			NP_001013723	NP_060772	NP_077289		XP_001131759
NP_001013721			NP_001013726	NP_060792	NP_077297		XP_001131762
NP_001013723			NP_001013727	NP_060795	NP_077300		XP_001131804
NP_001013726			NP_001013729	NP_060810	NP_077307		XP_001131845
NP_001013727			NP_001013730	NP_060811	NP_078792		XP_001131863
NP_001013729			NP_001013732	NP_060817	NP_078798		XP_001131931
NP_001013730			NP_001013735	NP_060822	NP_078813		XP_001131951
NP_001013732			NP_001013736	NP_060826	NP_078820		XP_001132025
NP_001013735			NP_001013737	NP_060849	NP_078822		XP_001132032
NP_001013736			NP_001013738	NP_060851	NP_078829		XP_001132033
NP_001013737			NP_001013739	NP_060862	NP_078836		XP_001132079
NP_001013738			NP_001013740	NP_060942	NP_078846		XP_001132168
NP_001013739			NP_001013741	NP_061029	NP_078867		XP_001132197
NP_001013740			NP_001013742	NP_061039	NP_078871		XP_001132223
NP_001013741			NP_001013744	NP_061831	NP_078879		XP_001132235
NP_001013742			NP_001013745	NP_061873	NP_078880		XP_001132239
NP_001013744			NP_001013746	NP_061878	NP_078895		XP_001132632
NP_001013745			NP_001013747	NP_061881	NP_078899		XP_001132654
NP_001013746			NP_001013749	NP_061886	NP_078919		XP_001132737
NP_001013747			NP_001013750	NP_061891	NP_078930		XP_001132991
NP_001013749			NP_001013751	NP_061894	NP_078947		XP_001133029
NP_001013750			NP_001013754	NP_061927	NP_078951		XP_001133149
NP_001013751			NP_001013756	NP_061930	NP_078953		XP_001133306
NP_001013754			NP_001013757	NP_061959	NP_078961		XP_001133520
NP_001013756			NP_001013758	NP_061972	NP_078963		XP_001133894
NP_001013757			NP_001013761	NP_061981	NP_078964		XP_001134330
NP_001013758			NP_001013864	NP_061991	NP_078978		XP_001134407
NP_001013761			NP_001013867	NP_062539	NP_078981		XP_034086
NP_001013864			NP_001014301	NP_062542	NP_078994		XP_035497
NP_001013867			NP_001014305	NP_062546	NP_079003		XP_037817
NP_001014301			NP_001014830	NP_062553	NP_079007		XP_046264
NP_001014305			NP_001014977	NP_064538	NP_079022		XP_057040
NP_001014830			NP_001014979	NP_064564	NP_079025		XP_059061
NP_001014977			NP_001015002	NP_064572	NP_079040		XP_059384
NP_001014978			NP_001015050	NP_064573	NP_079044		XP_059578
NP_001014979			NP_001015072	NP_064577	NP_079049		XP_068632
NP_001015002			NP_001015882	NP_064580	NP_079057		XP_093839
NP_001015050			NP_001015890	NP_064618	NP_079065		XP_096733
NP_001015072			NP_001017361	NP_064710	NP_079084		XP_097977
NP_001015882			NP_001017370	NP_064713	NP_079089		XP_106386
NP_001015890			NP_001017417	NP_065069	NP_079093		XP_113825
NP_001017361			NP_001017434	NP_065158	NP_079096		XP_117451
NP_001017370			NP_001017435	NP_065177	NP_079106		XP_166164
NP_001017417			NP_001017436	NP_065180	NP_079110		XP_168055
NP_001017434			NP_001017437	NP_065694	NP_079111		XP_171158
NP_001017435			NP_001017438	NP_065736	NP_079117		XP_173083
NP_001017436			NP_001017916	NP_065747	NP_079121		XP_175125
NP_001017437			NP_001017919	NP_065753	NP_079130		XP_208333
NP_001017438			NP_001017923	NP_065755	NP_079136		XP_209429
NP_001017916			NP_001017928	NP_065827	NP_079145		XP_209604
NP_001017919			NP_001017964	NP_065853	NP_079172		XP_209668
NP_001017923			NP_001017965	NP_065868	NP_079178		XP_210876
NP_001017928			NP_001017971	NP_065869	NP_079186		XP_211367
NP_001017964			NP_001017978	NP_065870	NP_079193		XP_211408
NP_001017965			NP_001017980	NP_065895	NP_079194		XP_211988
NP_001017971			NP_001017987	NP_065904	NP_079202		XP_212238
NP_001017978			NP_001017992	NP_065905	NP_079203		XP_212326
NP_001017980			NP_001018069	NP_065944	NP_079215		XP_290670
NP_001017987			NP_001018071	NP_065945	NP_079221		XP_290936
NP_001017992			NP_001018072	NP_065953	NP_079229		XP_291020
NP_001018069			NP_001018126	NP_065982	NP_079234		XP_291028
NP_001018071			NP_001018132	NP_065991	NP_079366		XP_291204
NP_001018072			NP_001018146	NP_065998	NP_079385		XP_291344
NP_001018126			NP_001018147	NP_066012	NP_079413		XP_291346
NP_001018132			NP_001018148	NP_066015	NP_079416		XP_292512
NP_001018146			NP_001018168	NP_067002	NP_079425		XP_293449
NP_001018147			NP_001018856	NP_067008	NP_079480		XP_293581
NP_001018148			NP_001018860	NP_067041	NP_079498		XP_294353
NP_001018168			NP_001019634	NP_067077	NP_079509		XP_294802
NP_001018856			NP_001019765	NP_068377	NP_079524		XP_294993
NP_001018860			NP_001019772	NP_068761	NP_079543		XP_295062
NP_001019634			NP_001019774	NP_068763	NP_085055		XP_295097
NP_001019765			NP_001019778	NP_071346	NP_085139		XP_295155
NP_001019772			NP_001019779	NP_071350	NP_110380		XP_295261
NP_001019774			NP_001019780	NP_071351	NP_110435		XP_295263
NP_001019778			NP_001019826	NP_071357	NP_110446		XP_298151
NP_001019779			NP_001019827	NP_071384	NP_112176		XP_370536
NP_001019780			NP_001019845	NP_071389	NP_112228		XP_370582
NP_001019826			NP_001019846	NP_071733	NP_112231		XP_370728
NP_001019827			NP_001019848	NP_071928	NP_112487		XP_370838
NP_001019845			NP_001019853	NP_073581	NP_112497		XP_370843
NP_001019846			NP_001020108	NP_073588	NP_112580		XP_370871
NP_001019848			NP_001020243	NP_073593	NP_112582		XP_370883
NP_001019853			NP_001020244	NP_073597	NP_112584		XP_370887
NP_001020108			NP_001020361	NP_073598	NP_112588		XP_370894
NP_001020243			NP_001020402	NP_073744	NP_112593		XP_370895
NP_001020244			NP_001020404	NP_075055	NP_113622		XP_370899
NP_001020361			NP_001020436	NP_075561	NP_113637		XP_370910
NP_001020402			NP_001020437	NP_075568	NP_113653		XP_370944
NP_001020404			NP_001020528	NP_076422	NP_114104		XP_370958
NP_001020436			NP_001020618	NP_076942	NP_114163		XP_371106
NP_001020437			NP_001020619	NP_076943	NP_114167		XP_371208
NP_001020528			NP_001020620	NP_076959	NP_114168		XP_371244
NP_001020618			NP_001020625	NP_076964	NP_114171		XP_371312
NP_001020619			NP_001020628	NP_076972	NP_114410		XP_371405
NP_001020620			NP_001020634	NP_076974	NP_115501		XP_371423
NP_001020625			NP_001020637	NP_077002	NP_115510		XP_371466
NP_001020628			NP_001020639	NP_077004	NP_115511		XP_371469
NP_001020634			NP_001020666	NP_077009	NP_115534		XP_371476
NP_001020637			NP_001020762	NP_077014	NP_115536		XP_371614
NP_001020639			NP_001025010	NP_077018	NP_115557		XP_371662
NP_001020666			NP_001025011	NP_077025	NP_115595		XP_371680
NP_001020762			NP_001025028	NP_077275	NP_115609		XP_371691
NP_001025010			NP_001025034	NP_077295	NP_115649		XP_371761
NP_001025011			NP_001025035	NP_077299	NP_115661		XP_371783
NP_001025028			NP_001025056	NP_078787	NP_115662		XP_371796
NP_001025034			NP_001025126	NP_078795	NP_115663		XP_371820
NP_001025035			NP_001025135	NP_078796	NP_115668		XP_371823
NP_001025056			NP_001025160	NP_078817	NP_115678		XP_371829
NP_001025126			NP_001025169	NP_078832	NP_115690		XP_371843
NP_001025135			NP_001025170	NP_078834	NP_115698		XP_371850
NP_001025160			NP_001025231	NP_078839	NP_115699		XP_371943
NP_001025169			NP_001025249	NP_078849	NP_115701		XP_372138
NP_001025170			NP_001025487	NP_078850	NP_115702		XP_372194
NP_001025231			NP_001026789	NP_078855	NP_115707		XP_372198
NP_001025249			NP_001026842	NP_078857	NP_115710		XP_372566
NP_001025487			NP_001026860	NP_078874	NP_115714		XP_372626
NP_001026789			NP_001026870	NP_078903	NP_115734		XP_372792
NP_001026842			NP_001026875	NP_078907	NP_115745		XP_372816
NP_001026860			NP_001026879	NP_078924	NP_115748		XP_372917
NP_001026870			NP_001026883	NP_078926	NP_115752		XP_372954
NP_001026875			NP_001026884	NP_078952	NP_115763		XP_372984
NP_001026877			NP_001026885	NP_078959	NP_115767		XP_373463
NP_001026879			NP_001026889	NP_078960	NP_115812		XP_373469
NP_001026883			NP_001026892	NP_078965	NP_115824		XP_373566
NP_001026884			NP_001026896	NP_078985	NP_115913		XP_373626
NP_001026885			NP_001026897	NP_078989	NP_115947		XP_373685
NP_001026889			NP_001026904	NP_079004	NP_115948		XP_373690
NP_001026892			NP_001026905	NP_079014	NP_115949		XP_373691
NP_001026896			NP_001026907	NP_079081	NP_116069		XP_373704
NP_001026897			NP_001026910	NP_079082	NP_116106		XP_373721
NP_001026898			NP_001026913	NP_079104	NP_116154		XP_373772
NP_001026899			NP_001026916	NP_079105	NP_116174		XP_373780
NP_001026904			NP_001026918	NP_079162	NP_116179		XP_373823
NP_001026905			NP_001027025	NP_079165	NP_116193		XP_373850
NP_001026907			NP_001027449	NP_079169	NP_116202		XP_373896
NP_001026910			NP_001027464	NP_079185	NP_116220		XP_373914
NP_001026913			NP_001028174	NP_079189	NP_116229		XP_373926
NP_001026916			NP_001028224	NP_079217	NP_116231		XP_373930
NP_001026918			NP_001028226	NP_079218	NP_116248		XP_373979
NP_001027025			NP_001028688	NP_079222	NP_116249		XP_374003
NP_001027449			NP_001028690	NP_079228	NP_116259		XP_374022
NP_001027464			NP_001028691	NP_079307	NP_116264		XP_374046
NP_001028174			NP_001028692	NP_079317	NP_116271		XP_374058
NP_001028224			NP_001028721	NP_079333	NP_116278		XP_374088
NP_001028226			NP_001028723	NP_079335	NP_116281		XP_374132
NP_001028258			NP_001028736	NP_079339	NP_116295		XP_374179
NP_001028688			NP_001028739	NP_079363	NP_116316		XP_374190
NP_001028690			NP_001028741	NP_079384	NP_116321		XP_374200
NP_001028691			NP_001028742	NP_079389	NP_127499		XP_374260
NP_001028692			NP_001028774	NP_079391	NP_149037		XP_374352
NP_001028721			NP_001028830	NP_079421	NP_149102		XP_374367
NP_001028723			NP_001028831	NP_079458	NP_149106		XP_374379
NP_001028736			NP_001028832	NP_085049	NP_149124		XP_374817
NP_001028739			NP_001028833	NP_110427	NP_149440		XP_374836
NP_001028741			NP_001028834	NP_112181	NP_149975		XP_375007
NP_001028742			NP_001031	NP_112215	NP_171608		XP_375033
NP_001028774			NP_001032302	NP_112490	NP_173087		XP_375099
NP_001028830			NP_001032309	NP_113612	NP_203747		XP_375153
NP_001028831			NP_001034637	NP_113636	NP_203751		XP_375359
NP_001028832			NP_001034792	NP_113640	NP_203755		XP_375378
NP_001028833			NP_001034850	NP_113641	NP_219363		XP_375845
NP_001028834			NP_001034861	NP_113666	NP_291022		XP_375929
NP_001031			NP_001034935	NP_114401	NP_296375		XP_376051
NP_001032302			NP_001034965	NP_114407	NP_438169		XP_376179
NP_001032309			NP_001034976	NP_114431	NP_438170		XP_376186
NP_001034637			NP_001035121	NP_115496	NP_443091		XP_376212
NP_001034792			NP_001035703	NP_115502	NP_443101		XP_376247
NP_001034850			NP_001035928	NP_115503	NP_443138		XP_376267
NP_001034861			NP_001036060	NP_115506	NP_443139		XP_376281
NP_001034935			NP_001036096	NP_115513	NP_443141		XP_376284
NP_001034965			NP_001036145	NP_115516	NP_443148		XP_376342
NP_001034976			NP_001036694	NP_115525	NP_443197		XP_376412
NP_001035121			NP_001070707	NP_115558	NP_444270		XP_376423
NP_001035703			NP_001071087	NP_115583	NP_444271		XP_376463
NP_001035928			NP_001071092	NP_115598	NP_444273		XP_376558
NP_001036060			NP_001071107	NP_115606	NP_444515		XP_376795
NP_001036096			NP_001072118	NP_115637	NP_473376		XP_376814
NP_001036145			NP_001073863	NP_115640	NP_476519		XP_377041
NP_001036694			NP_001073870	NP_115683	NP_477511		XP_377446
NP_001070707			NP_001073871	NP_115689	NP_478123		XP_377720
NP_001071087			NP_001073872	NP_115700	NP_542387		XP_377725
NP_001071092			NP_001073898	NP_115709	NP_542391		XP_377828
NP_001071107			NP_001073925	NP_115715	NP_542394		XP_378207
NP_001072118			NP_001073972	NP_115716	NP_542397		XP_378211
NP_001073863			NP_001073995	NP_115718	NP_542400		XP_378238
NP_001073870			NP_001079	NP_115726	NP_542408		XP_378312
NP_001073871			NP_001083	NP_115735	NP_542768		XP_378325
NP_001073872			NP_001085	NP_115742	NP_542786		XP_378349
NP_001073898			NP_001087	NP_115761	NP_550435		XP_378379
NP_001073925			NP_001149	NP_115789	NP_570721		XP_378390
NP_001073972			NP_001159	NP_115818	NP_573571		XP_378399
NP_001073995			NP_001205	NP_115879	NP_588609		XP_378436
NP_001079			NP_001247	NP_115888	NP_588613		XP_378454
NP_001083			NP_001249	NP_115900	NP_588616		XP_378507
NP_001085			NP_001294	NP_115950	NP_597683		XP_378517
NP_001087			NP_001295	NP_116037	NP_597705		XP_378523
NP_001149			NP_001397	NP_116072	NP_597998		XP_378544
NP_001159			NP_001457	NP_116098	NP_599027		XP_378545
NP_001205			NP_001605	NP_116103	NP_599030		XP_378546
NP_001247			NP_001662	NP_116133	NP_612138		XP_378589
NP_001249			NP_001829	NP_116189	NP_612201		XP_378655
NP_001294			NP_001967	NP_116198	NP_612351		XP_378742
NP_001295			NP_002009	NP_116207	NP_612364		XP_378753
NP_001397			NP_002046	NP_116218	NP_612365		XP_378859
NP_001457			NP_002117	NP_116226	NP_612369		XP_378861
NP_001576			NP_002199	NP_116236	NP_612378		XP_378866
NP_001605			NP_002265	NP_116237	NP_612390		XP_378874
NP_001662			NP_002268	NP_116238	NP_612392		XP_378883
NP_001829			NP_002299	NP_116273	NP_612394		XP_378908
NP_001967			NP_002350	NP_116284	NP_612400		XP_378914
NP_002009			NP_002463	NP_116287	NP_612408		XP_379029
NP_002046			NP_002498	NP_116319	NP_612410		XP_379036
NP_002117			NP_002535	NP_116322	NP_612417		XP_379079
NP_002199			NP_002593	NP_149060	NP_612418		XP_379096
NP_002265			NP_002602	NP_149079	NP_612422		XP_379100
NP_002268			NP_002654	NP_149103	NP_612423		XP_379180
NP_002299			NP_002725	NP_149978	NP_612431		XP_379183
NP_002350			NP_002747	NP_149988	NP_612442		XP_379194
NP_002463			NP_002749	NP_201575	NP_612448		XP_379215
NP_002498			NP_002757	NP_212134	NP_612468		XP_379228
NP_002535			NP_002789	NP_219486	NP_612476		XP_379234
NP_002593			NP_002974	NP_219500	NP_612494		XP_379298
NP_002602			NP_002976	NP_258257	NP_612501		XP_379309
NP_002654			NP_002977	NP_443097	NP_619525		XP_379386
NP_002725			NP_002995	NP_443105	NP_620126		XP_379398
NP_002747			NP_003070	NP_443190	NP_620128		XP_379424
NP_002749			NP_003143	NP_444509	NP_620133		XP_379432
NP_002757			NP_003246	NP_478061	NP_620144		XP_379454
NP_002789			NP_003333	NP_478070	NP_620152		XP_379479
NP_002974			NP_003623	NP_542183	NP_620162		XP_379482
NP_002976			NP_003644	NP_542189	NP_620164		XP_379506
NP_002977			NP_003664	NP_542192	NP_620587		XP_379517
NP_002995			NP_003684	NP_542195	NP_620603		XP_379520
NP_003070			NP_003695	NP_542386	NP_631911		XP_379543
NP_003143			NP_003717	NP_542390	NP_631912		XP_379636
NP_003246			NP_003757	NP_542395	NP_631913		XP_379656
NP_003333			NP_003762	NP_542777	NP_631918		XP_379664
NP_003623			NP_003800	NP_543011	NP_631961		XP_379668
NP_003644			NP_003826	NP_543015	NP_644809		XP_379722
NP_003664			NP_003940	NP_543023	NP_653182		XP_379736
NP_003684			NP_003962	NP_543024	NP_653188		XP_379817
NP_003695			NP_003975	NP_570969	NP_653196		XP_379839
NP_003717			NP_004081	NP_597722	NP_653206		XP_379843
NP_003757			NP_004095	NP_612145	NP_653207		XP_380121
NP_003762			NP_004114	NP_612206	NP_653208		XP_380146
NP_003800			NP_004116	NP_612353	NP_653212		XP_495796
NP_003826			NP_004157	NP_612357	NP_653226		XP_495807
NP_003940			NP_004243	NP_612362	NP_653230		XP_495814
NP_003962			NP_004250	NP_612367	NP_653233		XP_495835
NP_003975			NP_004278	NP_612373	NP_653249		XP_495918
NP_004081			NP_004286	NP_612377	NP_653250		XP_495926
NP_004095			NP_004387	NP_612420	NP_653258		XP_496054
NP_004114			NP_004413	NP_612427	NP_653270		XP_496059
NP_004116			NP_004450	NP_612443	NP_653275		XP_496115
NP_004157			NP_004466	NP_612444	NP_653276		XP_496136
NP_004243			NP_004700	NP_612445	NP_653278		XP_496148
NP_004250			NP_004703	NP_612450	NP_653283		XP_496155
NP_004278			NP_004850	NP_612455	NP_653289		XP_496203
NP_004286			NP_004851	NP_612480	NP_653304		XP_496223
NP_004387			NP_004881	NP_612488	NP_653306		XP_496251
NP_004413			NP_004885	NP_612502	NP_653310		XP_496330
NP_004450			NP_005013	NP_612636	NP_653314		XP_496331
NP_004466			NP_005055	NP_620077	NP_653326		XP_496333
NP_004700			NP_005112	NP_620129	NP_653327		XP_496351
NP_004703			NP_005164	NP_620134	NP_659410		XP_496399
NP_004850			NP_005166	NP_620140	NP_659411		XP_496436
NP_004851			NP_005168	NP_620142	NP_659412		XP_496438
NP_004881			NP_005365	NP_620146	NP_659415		XP_496483
NP_004885			NP_005431	NP_620166	NP_659416		XP_496527
NP_005013			NP_005441	NP_620174	NP_659419		XP_496575
NP_005055			NP_005465	NP_631909	NP_659427		XP_496618
NP_005112			NP_005524	NP_640333	NP_659429		XP_496650
NP_005164			NP_005548	NP_640339	NP_659435		XP_496672
NP_005166			NP_005792	NP_653192	NP_659437		XP_496724
NP_005168			NP_005819	NP_653198	NP_659455		XP_496743
NP_005365			NP_005822	NP_653201	NP_659478		XP_496775
NP_005431			NP_005835	NP_653203	NP_659482		XP_496783
NP_005441			NP_005845	NP_653236	NP_659485		XP_496791
NP_005465			NP_005883	NP_653255	NP_659495		XP_496798
NP_005524			NP_005984	NP_653262	NP_659497		XP_496799
NP_005548			NP_006033	NP_653264	NP_659499		XP_496814
NP_005792			NP_006098	NP_653265	NP_659505		XP_496836
NP_005819			NP_006128	NP_653268	NP_660152		XP_496899
NP_005822			NP_006139	NP_653296	NP_660282		XP_496905
NP_005835			NP_006264	NP_653297	NP_660292		XP_496919
NP_005845			NP_006447	NP_653307	NP_660297		XP_496960
NP_005883			NP_006488	NP_653337	NP_660308		XP_496961
NP_005984			NP_006537	NP_659400	NP_660317		XP_497014
NP_006033			NP_006563	NP_659404	NP_660337		XP_497039
NP_006098			NP_006580	NP_659407	NP_660357		XP_497080
NP_006128			NP_006686	NP_659417	NP_660359		XP_497193
NP_006139			NP_006762	NP_659421	NP_665810		XP_497196
NP_006264			NP_006795	NP_659442	NP_683694		XP_497197
NP_006447			NP_006798	NP_659450	NP_683718		XP_497198
NP_006488			NP_008854	NP_659456	NP_683738		XP_497406
NP_006537			NP_008873	NP_659462	NP_689479		XP_497540
NP_006563			NP_008918	NP_659465	NP_689483		XP_497554
NP_006580			NP_008941	NP_659466	NP_689487		XP_497769
NP_006686			NP_008998	NP_659467	NP_689491		XP_497877
NP_006762			NP_009107	NP_659474	NP_689501		XP_497897
NP_006795			NP_009198	NP_659475	NP_689514		XP_497989
NP_006798			NP_009209	NP_659476	NP_689518		XP_497990
NP_008854			NP_009228	NP_659498	NP_689520		XP_498032
NP_008873			NP_009232	NP_659500	NP_689534		XP_498088
NP_008918			NP_009236	NP_659802	NP_689550		XP_498091
NP_008941			NP_036253	NP_660274	NP_689552		XP_498129
NP_008998			NP_036364	NP_660290	NP_689562		XP_498135
NP_009107			NP_036484	NP_660291	NP_689564		XP_498146
NP_009198			NP_036505	NP_660295	NP_689596		XP_498170
NP_009209			NP_036506	NP_660296	NP_689603		XP_498195
NP_009228			NP_037397	NP_660300	NP_689605		XP_498469
NP_009232			NP_037411	NP_660310	NP_689613		XP_498491
NP_009236			NP_037422	NP_660311	NP_689616		XP_498540
NP_036253			NP_037432	NP_660313	NP_689619		XP_498563
NP_036364			NP_037464	NP_660323	NP_689624		XP_498610
NP_036484			NP_054749	NP_660325	NP_689649		XP_498617
NP_036505			NP_054758	NP_660327	NP_689662		XP_498623
NP_036506			NP_054761	NP_660346	NP_689666		XP_498627
NP_037397			NP_054766	NP_660347	NP_689669		XP_498631
NP_037411			NP_054783	NP_660349	NP_689671		XP_498632
NP_037422			NP_054784	NP_663748	NP_689676		XP_498638
NP_037432			NP_054796	NP_665806	NP_689677		XP_498647
NP_037464			NP_054825	NP_671722	NP_689681		XP_498810
NP_054749			NP_054836	NP_671735	NP_689694		XP_498811
NP_054758			NP_054864	NP_680544	NP_689704		XP_498817
NP_054761			NP_054866	NP_680545	NP_689706		XP_498838
NP_054766			NP_054876	NP_683692	NP_689709		XP_498888
NP_054783			NP_054881	NP_689474	NP_689711		XP_498900
NP_054784			NP_054889	NP_689482	NP_689725		XP_498902
NP_054796			NP_054892	NP_689503	NP_689728		XP_498909
NP_054825			NP_054896	NP_689521	NP_689730		XP_498914
NP_054836			NP_055021	NP_689528	NP_689736		XP_498917
NP_054864			NP_055053	NP_689529	NP_689762		XP_498925
NP_054866			NP_055121	NP_689531	NP_689785		XP_498945
NP_054876			NP_055149	NP_689537	NP_689787		XP_498946
NP_054881			NP_055203	NP_689538	NP_689801		XP_498955
NP_054889			NP_055220	NP_689548	NP_689804		XP_498961
NP_054892			NP_055335	NP_689563	NP_689805		XP_498999
NP_054896			NP_055427	NP_689565	NP_689824		XP_499003
NP_055021			NP_055430	NP_689571	NP_689825		XP_499008
NP_055053			NP_055454	NP_689578	NP_689826		XP_499019
NP_055121			NP_055471	NP_689580	NP_689831		XP_499024
NP_055149			NP_055474	NP_689584	NP_689834		XP_499025
NP_055203			NP_055476	NP_689587	NP_689836		XP_499042
NP_055220			NP_055487	NP_689590	NP_689841		XP_499044
NP_055335			NP_055493	NP_689598	NP_689878		XP_499061
NP_055427			NP_055498	NP_689607	NP_689883		XP_499062
NP_055430			NP_055501	NP_689621	NP_689896		XP_499072
NP_055454			NP_055505	NP_689622	NP_689900		XP_499075
NP_055471			NP_055511	NP_689629	NP_689918		XP_499123
NP_055474			NP_055516	NP_689633	NP_689929		XP_499132
NP_055476			NP_055517	NP_689634	NP_689930		XP_499183
NP_055487			NP_055531	NP_689653	NP_689944		XP_499190
NP_055493			NP_055534	NP_689658	NP_689964		XP_499193
NP_055498			NP_055541	NP_689661	NP_689972		XP_499226
NP_055501			NP_055545	NP_689672	NP_689973		XP_499239
NP_055505			NP_055547	NP_689687	NP_689982		XP_499317
NP_055511			NP_055549	NP_689695	NP_689985		XP_499330
NP_055516			NP_055551	NP_689716	NP_689986		XP_499338
NP_055517			NP_055556	NP_689717	NP_689987		XP_499400
NP_055531			NP_055558	NP_689732	NP_689991		XP_930869
NP_055534			NP_055564	NP_689744	NP_689992		XP_930879
NP_055541			NP_055587	NP_689746	NP_689997		XP_930881
NP_055545			NP_055588	NP_689752	NP_690043		XP_930894
NP_055547			NP_055589	NP_689756	NP_690852		XP_930904
NP_055549			NP_055592	NP_689757	NP_690877		XP_930905
NP_055551			NP_055607	NP_689761	NP_694560		XP_930919
NP_055556			NP_055632	NP_689769	NP_694563		XP_930931
NP_055558			NP_055636	NP_689776	NP_694565		XP_930948
NP_055564			NP_055642	NP_689782	NP_694583		XP_930974
NP_055587			NP_055659	NP_689784	NP_694940		XP_930976
NP_055588			NP_055661	NP_689800	NP_694943		XP_930986
NP_055589			NP_055674	NP_689802	NP_694946		XP_930991
NP_055592			NP_055702	NP_689820	NP_694948		XP_931006
NP_055607			NP_055710	NP_689821	NP_694949		XP_931020
NP_055632			NP_055739	NP_689823	NP_694957		XP_931022
NP_055636			NP_055740	NP_689827	NP_694961		XP_931023
NP_055642			NP_055754	NP_689843	NP_694962		XP_931030
NP_055659			NP_055764	NP_689845	NP_694992		XP_931040
NP_055661			NP_055800	NP_689857	NP_694993		XP_931043
NP_055674			NP_055803	NP_689860	NP_694996		XP_931045
NP_055702			NP_055812	NP_689891	NP_694998		XP_931053
NP_055710			NP_055820	NP_689911	NP_695002		XP_931055
NP_055739			NP_055833	NP_689917	NP_696996		XP_931068
NP_055740			NP_055842	NP_689919	NP_699167		XP_931074
NP_055754			NP_055852	NP_689943	NP_699176		XP_931082
NP_055764			NP_055858	NP_689945	NP_699177		XP_931088
NP_055800			NP_055862	NP_689947	NP_699178		XP_931092
NP_055803			NP_055865	NP_689951	NP_699185		XP_931093
NP_055812			NP_055869	NP_689956	NP_699191		XP_931099
NP_055820			NP_055871	NP_689961	NP_699192		XP_931101
NP_055833			NP_055873	NP_689963	NP_699198		XP_931115
NP_055842			NP_055875	NP_689970	NP_699204		XP_931116
NP_055852			NP_055892	NP_689974	NP_705835		XP_931122
NP_055858			NP_055906	NP_689977	NP_710181		XP_931134
NP_055862			NP_055919	NP_689978	NP_714924		XP_931151
NP_055865			NP_055928	NP_689983	NP_722517		XP_931160
NP_055869			NP_055945	NP_690002	NP_733937		XP_931163
NP_055871			NP_055952	NP_690006	NP_757374		XP_931167
NP_055873			NP_055955	NP_690870	NP_775115		XP_931176
NP_055875			NP_055983	NP_694558	NP_775498		XP_931179
NP_055892			NP_055989	NP_694567	NP_775734		XP_931180
NP_055906			NP_055994	NP_694570	NP_775735		XP_931184
NP_055919			NP_056002	NP_694572	NP_775746		XP_931185
NP_055928			NP_056017	NP_694580	NP_775770		XP_931186
NP_055945			NP_056018	NP_694581	NP_775781		XP_931195
NP_055952			NP_056021	NP_694585	NP_775783		XP_931205
NP_055955			NP_056025	NP_694590	NP_775785		XP_931207
NP_055983			NP_056041	NP_694947	NP_775789		XP_931208
NP_055989			NP_056044	NP_694950	NP_775803		XP_931217
NP_055994			NP_056048	NP_694969	NP_775816		XP_931218
NP_056002			NP_056077	NP_694978	NP_775817		XP_931222
NP_056017			NP_056079	NP_694988	NP_775824		XP_931225
NP_056018			NP_056087	NP_695001	NP_775833		XP_931226
NP_056021			NP_056090	NP_699190	NP_775836		XP_931235
NP_056025			NP_056114	NP_699195	NP_775847		XP_931236
NP_056041			NP_056118	NP_705834	NP_775873		XP_931240
NP_056044			NP_056129	NP_710152	NP_775882		XP_931242
NP_056048			NP_056138	NP_710156	NP_775891		XP_931244
NP_056077			NP_056139	NP_710157	NP_775904		XP_931255
NP_056079			NP_056144	NP_710163	NP_775916		XP_931257
NP_056087			NP_056158	NP_714917	NP_775919		XP_931260
NP_056090			NP_056164	NP_714918	NP_775931		XP_931269
NP_056114			NP_056168	NP_714921	NP_775933		XP_931271
NP_056118			NP_056184	NP_714922	NP_775951		XP_931276
NP_056129			NP_056185	NP_714925	NP_776160		XP_931285
NP_056138			NP_056186	NP_733843	NP_776165		XP_931287
NP_056139			NP_056210	NP_736609	NP_776172		XP_931290
NP_056144			NP_056213	NP_775743	NP_776173		XP_931291
NP_056158			NP_056227	NP_775744	NP_776189		XP_931295
NP_056164			NP_056232	NP_775752	NP_776247		XP_931300
NP_056168			NP_056236	NP_775760	NP_776254		XP_931302
NP_056184			NP_056253	NP_775765	NP_777558		XP_931308
NP_056185			NP_056254	NP_775778	NP_777569		XP_931318
NP_056186			NP_056264	NP_775780	NP_777577		XP_931321
NP_056210			NP_056274	NP_775796	NP_777580		XP_931322
NP_056213			NP_056291	NP_775799	NP_777586		XP_931323
NP_056227			NP_056307	NP_775800	NP_777588		XP_931332
NP_056232			NP_056311	NP_775812	NP_777589		XP_931343
NP_056236			NP_056312	NP_775820	NP_777591		XP_931344
NP_056253			NP_056326	NP_775821	NP_777600		XP_931346
NP_056254			NP_056346	NP_775823	NP_777613		XP_931348
NP_056264			NP_056359	NP_775825	NP_777619		XP_931357
NP_056274			NP_056400	NP_775830	NP_778226		XP_931370
NP_056291			NP_056422	NP_775834	NP_783165		XP_931376
NP_056307			NP_056425	NP_775835	NP_786924		XP_931378
NP_056311			NP_056436	NP_775837	NP_787083		XP_931385
NP_056312			NP_056437	NP_775843	NP_787114		XP_931414
NP_056326			NP_056449	NP_775844	NP_789761		XP_931415
NP_056346			NP_056467	NP_775860	NP_789784		XP_931416
NP_056359			NP_056469	NP_775878	NP_789786		XP_931418
NP_056400			NP_056504	NP_775879	NP_789788		XP_931423
NP_056422			NP_056506	NP_775890	NP_808807		XP_931432
NP_056425			NP_056509	NP_775898	NP_808808		XP_931438
NP_056436			NP_056518	NP_775900	NP_808879		XP_931447
NP_056437			NP_056519	NP_775906	NP_808882		XP_931449
NP_056449			NP_056948	NP_775920	NP_817084		XP_931456
NP_056467			NP_057000	NP_775928	NP_835454		XP_931457
NP_056469			NP_057016	NP_775934	NP_835467		XP_931472
NP_056504			NP_057017	NP_775936	NP_839947		XP_931483
NP_056506			NP_057028	NP_775938	NP_847884		XP_931492
NP_056509			NP_057033	NP_775949	NP_848572		XP_931493
NP_056518			NP_057046	NP_775958	NP_848590		XP_931496
NP_056519			NP_057048	NP_775961	NP_848599		XP_931501
NP_056948			NP_057066	NP_775962	NP_848611		XP_931502
NP_057000			NP_057070	NP_775966	NP_848635		XP_931523
NP_057016			NP_057081	NP_775969	NP_848638		XP_931524
NP_057017			NP_057087	NP_776154	NP_848651		XP_931528
NP_057028			NP_057088	NP_776163	NP_848652		XP_931535
NP_057033			NP_057094	NP_776167	NP_849143		XP_931542
NP_057046			NP_057100	NP_776168	NP_849149		XP_931546
NP_057048			NP_057109	NP_776176	NP_849154		XP_931549
NP_057066			NP_057117	NP_776182	NP_849155		XP_931552
NP_057070			NP_057129	NP_776183	NP_849157		XP_931560
NP_057081			NP_057133	NP_776185	NP_849164		XP_931563
NP_057087			NP_057136	NP_776187	NP_851854		XP_931567
NP_057088			NP_057146	NP_776191	NP_852114		XP_931579
NP_057094			NP_057160	NP_777551	NP_853511		XP_931580
NP_057100			NP_057164	NP_777565	NP_857595		XP_931584
NP_057109			NP_057195	NP_777573	NP_857597		XP_931585
NP_057117			NP_057224	NP_777581	NP_859065		XP_931586
NP_057129			NP_057229	NP_777603	NP_859068		XP_931590
NP_057133			NP_057237	NP_777612	NP_859069		XP_931599
NP_057136			NP_057259	NP_777638	NP_861440		XP_931602
NP_057146			NP_057274	NP_778148	NP_861448		XP_931607
NP_057160			NP_057294	NP_778250	NP_861450		XP_931610
NP_057164			NP_057296	NP_787067	NP_861535		XP_931611
NP_057195			NP_057423	NP_787070	NP_872298		XP_931635
NP_057224			NP_057432	NP_787081	NP_872302		XP_931648
NP_057229			NP_057475	NP_787096	NP_872305		XP_931651
NP_057237			NP_057485	NP_787117	NP_872312		XP_931668
NP_057259			NP_057487	NP_788850	NP_872313		XP_931686
NP_057274			NP_057488	NP_788954	NP_872329		XP_931688
NP_057294			NP_057491	NP_808880	NP_872334		XP_931689
NP_057296			NP_057512	NP_835223	NP_872337		XP_931697
NP_057423			NP_057521	NP_835227	NP_872346		XP_931715
NP_057432			NP_057538	NP_848551	NP_872352		XP_931721
NP_057475			NP_057548	NP_848558	NP_872360		XP_931722
NP_057485			NP_057552	NP_848561	NP_872365		XP_931726
NP_057487			NP_057556	NP_848563	NP_872372		XP_931731
NP_057488			NP_057558	NP_848578	NP_872383		XP_931732
NP_057491			NP_057559	NP_848591	NP_872393		XP_931743
NP_057512			NP_057569	NP_848592	NP_872431		XP_931750
NP_057521			NP_057571	NP_848603	NP_872434		XP_931751
NP_057538			NP_057583	NP_848620	NP_874362		XP_931765
NP_057548			NP_057584	NP_848645	NP_877429		XP_931767
NP_057552			NP_057588	NP_848647	NP_877438		XP_931770
NP_057556			NP_057591	NP_848648	NP_877592		XP_931772
NP_057558			NP_057659	NP_848664	NP_877950		XP_931774
NP_057559			NP_057673	NP_849145	NP_877951		XP_931776
NP_057569			NP_057686	NP_849151	NP_877953		XP_931780
NP_057571			NP_057697	NP_849152	NP_878908		XP_931782
NP_057583			NP_057732	NP_849159	NP_891552		XP_931786
NP_057584			NP_058519	NP_852146	NP_892005		XP_931788
NP_057588			NP_058636	NP_852147	NP_899052		XP_931789
NP_057591			NP_059134	NP_852148	NP_899053		XP_931792
NP_057659			NP_059135	NP_857594	NP_919226		XP_931794
NP_057673			NP_059143	NP_859073	NP_919253		XP_931798
NP_057686			NP_060000	NP_872301	NP_919256		XP_931799
NP_057697			NP_060004	NP_872306	NP_919257		XP_931800
NP_057732			NP_060045	NP_872310	NP_919258		XP_931801
NP_058519			NP_060047	NP_872311	NP_919267		XP_931804
NP_058636			NP_060056	NP_872314	NP_919276		XP_931812
NP_059134			NP_060079	NP_872323	NP_919288		XP_931814
NP_059135			NP_060085	NP_872326	NP_919289		XP_931815
NP_059143			NP_060091	NP_872332	NP_919298		XP_931834
NP_060000			NP_060092	NP_872339	NP_919305		XP_931836
NP_060004			NP_060101	NP_872366	NP_919420		XP_931853
NP_060045			NP_060115	NP_872369	NP_931045		XP_931854
NP_060047			NP_060137	NP_872385	NP_932068		XP_931855
NP_060056			NP_060143	NP_872387	NP_937794		XP_931857
NP_060079			NP_060146	NP_872401	NP_937992		XP_931860
NP_060085			NP_060148	NP_872403	NP_937993		XP_931863
NP_060091			NP_060149	NP_872429	NP_938016		XP_931864
NP_060092			NP_060170	NP_872432	NP_938022		XP_931873
NP_060101			NP_060178	NP_892121	NP_938023		XP_931881
NP_060115			NP_060179	NP_899064	NP_938026		XP_931882
NP_060137			NP_060193	NP_899228	NP_938193		XP_931886
NP_060143			NP_060200	NP_899229	NP_938198		XP_931893
NP_060146			NP_060202	NP_919254	NP_938199		XP_931898
NP_060148			NP_060208	NP_919263	NP_938207		XP_931905
NP_060149			NP_060219	NP_922946	NP_938406		XP_931907
NP_060170			NP_060222	NP_932343	NP_938952		XP_931908
NP_060178			NP_060232	NP_932765	NP_940845		XP_931918
NP_060179			NP_060239	NP_937858	NP_940852		XP_931926
NP_060193			NP_060256	NP_937995	NP_940871		XP_931929
NP_060200			NP_060257	NP_938020	NP_940884		XP_931936
NP_060202			NP_060261	NP_940843	NP_940885		XP_931944
NP_060208			NP_060264	NP_940865	NP_940887		XP_931957
NP_060219			NP_060269	NP_940866	NP_940909		XP_931960
NP_060222			NP_060272	NP_940870	NP_940910		XP_931964
NP_060232			NP_060284	NP_940874	NP_940912		XP_931973
NP_060239			NP_060285	NP_940878	NP_940931		XP_931997
NP_060256			NP_060286	NP_940893	NP_940938		XP_932012
NP_060257			NP_060290	NP_940900	NP_940954		XP_932014
NP_060261			NP_060296	NP_940917	NP_940959		XP_932020
NP_060264			NP_060302	NP_940922	NP_940965		XP_932025
NP_060269			NP_060305	NP_940934	NP_940970		XP_932026
NP_060272			NP_060309	NP_940936	NP_940972		XP_932027
NP_060284			NP_060311	NP_940951	NP_940984		XP_932041
NP_060285			NP_060312	NP_940961	NP_942123		XP_932048
NP_060286			NP_060318	NP_940964	NP_942150		XP_932049
NP_060290			NP_060320	NP_940968	NP_942568		XP_932054
NP_060296			NP_060324	NP_940969	NP_942581		XP_932057
NP_060302			NP_060330	NP_940973	NP_944602		XP_932060
NP_060305			NP_060333	NP_940975	NP_944606		XP_932067
NP_060309			NP_060336	NP_942138	NP_945344		XP_932068
NP_060311			NP_060337	NP_942144	NP_945355		XP_932071
NP_060312			NP_060345	NP_942146	NP_950251		XP_932083
NP_060318			NP_060357	NP_945120	NP_954574		XP_932085
NP_060320			NP_060358	NP_945185	NP_954871		XP_932090
NP_060324			NP_060361	NP_945346	NP_954976		XP_932102
NP_060330			NP_060372	NP_950244	NP_954979		XP_932105
NP_060333			NP_060374	NP_951008	NP_955368		XP_932115
NP_060336			NP_060377	NP_954575	NP_955369		XP_932117
NP_060337			NP_060379	NP_954584	NP_955371		XP_932124
NP_060345			NP_060381	NP_954587	NP_963840		XP_932131
NP_060357			NP_060384	NP_954589	NP_976054		XP_932132
NP_060358			NP_060385	NP_954644	NP_976310		XP_932136
NP_060361			NP_060388	NP_954650	NP_981945		XP_932139
NP_060372			NP_060390	NP_954974	NP_981950		XP_932143
NP_060374			NP_060395	NP_955382	NP_981957		XP_932144
NP_060377			NP_060396	NP_955629	NP_981958		XP_932151
NP_060379			NP_060401	NP_958802	NP_981967		XP_932169
NP_060381			NP_060406	NP_963892	NP_982248		XP_932170
NP_060384			NP_060409	NP_976044	NP_982287		XP_932187
NP_060385			NP_060410	NP_976248	NP_995318		XP_932190
NP_060388			NP_060419	NP_976249	NP_996663		XP_932195
NP_060390			NP_060423	NP_981942	NP_996832		XP_932207
NP_060395			NP_060437	NP_981948	NP_996890		XP_932208
NP_060396			NP_060440	NP_981952	NP_997193		XP_932217
NP_060401			NP_060442	NP_982276	NP_997195		XP_932231
NP_060406			NP_060455	NP_991111	NP_997199		XP_932232
NP_060409			NP_060463	NP_991330	NP_997204		XP_932235
NP_060410			NP_060464	NP_995327	NP_997218		XP_932243
NP_060419			NP_060468	NP_996778	NP_997226		XP_932244
NP_060423			NP_060481	NP_996892	NP_997227		XP_932266
NP_060437			NP_060483	NP_997004	NP_997232		XP_932278
NP_060440			NP_060485	NP_997190	NP_997234		XP_932284
NP_060442			NP_060494	NP_997201	NP_997248		XP_932287
NP_060455			NP_060499	NP_997210	NP_997249		XP_932288
NP_060463			NP_060505	NP_997217	NP_997260		XP_932292
NP_060464			NP_060506	NP_997239	NP_997262		XP_932293
NP_060468			NP_060521	NP_997245	NP_997275		XP_932306
NP_060481			NP_060529	NP_997254	NP_997279		XP_932307
NP_060483			NP_060534	NP_997256	NP_997289		XP_932328
NP_060485			NP_060537	NP_997263	NP_997302		XP_932331
NP_060494			NP_060539	NP_997269	NP_997364		XP_932343
NP_060499			NP_060541	NP_997284	NP_997636		XP_932351
NP_060505			NP_060558	NP_997288	NP_997637		XP_932352
NP_060506			NP_060566	NP_997291	NP_997657		XP_932367
NP_060521			NP_060567	NP_997292	NP_997719		XP_932377
NP_060529			NP_060577	NP_997295	NP_997720		XP_932381
NP_060534			NP_060581	NP_997296	NP_997722		XP_932393
NP_060537			NP_060591	NP_997297	NP_997723		XP_932398
NP_060539			NP_060599	NP_997300	NP_998767		XP_932404
NP_060541			NP_060602	NP_997305	NP_998768		XP_932415
NP_060558			NP_060609	NP_997312	NP_998772		XP_932417
NP_060566			NP_060616	NP_997313			XP_932428
NP_060567			NP_060619	NP_997318			XP_932431
NP_060577			NP_060620	NP_997319			XP_932434
NP_060578			NP_060622	NP_997323			XP_932438
NP_060581			NP_060634	NP_997325			XP_932440
NP_060591			NP_060636	NP_997327			XP_932441
NP_060599			NP_060638	NP_997337			XP_932467
NP_060602			NP_060639	NP_997351			XP_932474
NP_060609			NP_060640	NP_997374			XP_932483
NP_060616			NP_060642	NP_997380			XP_932489
NP_060619			NP_060655	NP_997393			XP_932496
NP_060620			NP_060656	NP_997394			XP_932503
NP_060622			NP_060663	NP_997527			XP_932510
NP_060634			NP_060665	NP_997528			XP_932522
NP_060636			NP_060680	NP_998796			XP_932527
NP_060638			NP_060685	NP_998797			XP_932528
NP_060639			NP_060694	NP_999626			XP_932534
NP_060640			NP_060697	NP_999876			XP_932535
NP_060642			NP_060698	XP_001125708			XP_932552
NP_060655			NP_060699	XP_001125935			XP_932555
NP_060656			NP_060703	XP_001125965			XP_932563
NP_060663			NP_060722	XP_001126620			XP_932565
NP_060665			NP_060727	XP_001128016			XP_932566
NP_060680			NP_060735	XP_001128051			XP_932578
NP_060685			NP_060743	XP_001128267			XP_932581
NP_060694			NP_060745	XP_001128533			XP_932584
NP_060697			NP_060747	XP_001128599			XP_932585
NP_060698			NP_060750	XP_001128878			XP_932597
NP_060699			NP_060756	XP_001128934			XP_932601
NP_060703			NP_060761	XP_001129242			XP_932615
NP_060722			NP_060765	XP_001129347			XP_932623
NP_060727			NP_060771	XP_001129354			XP_932632
NP_060735			NP_060772	XP_001129363			XP_932639
NP_060743			NP_060777	XP_001129368			XP_932641
NP_060745			NP_060792	XP_001129491			XP_932646
NP_060747			NP_060795	XP_001129552			XP_932652
NP_060750			NP_060797	XP_001129643			XP_932661
NP_060756			NP_060800	XP_001129789			XP_932663
NP_060761			NP_060805	XP_001129825			XP_932665
NP_060765			NP_060810	XP_001129977			XP_932669
NP_060771			NP_060811	XP_001130017			XP_932670
NP_060772			NP_060812	XP_001130403			XP_932681
NP_060777			NP_060816	XP_001130432			XP_932683
NP_060792			NP_060817	XP_001130628			XP_932693
NP_060795			NP_060818	XP_001130771			XP_932702
NP_060797			NP_060822	XP_001130894			XP_932703
NP_060800			NP_060826	XP_001130961			XP_932707
NP_060805			NP_060829	XP_001131042			XP_932709
NP_060810			NP_060833	XP_001131053			XP_932743
NP_060811			NP_060840	XP_001131068			XP_932751
NP_060812			NP_060844	XP_001131119			XP_932759
NP_060816			NP_060849	XP_001131551			XP_932771
NP_060817			NP_060851	XP_001131568			XP_932779
NP_060818			NP_060852	XP_001131639			XP_932786
NP_060822			NP_060855	XP_001131642			XP_932788
NP_060826			NP_060862	XP_001131873			XP_932804
NP_060829			NP_060917	XP_001131994			XP_932806
NP_060833			NP_060923	XP_001132326			XP_932810
NP_060840			NP_060927	XP_001132531			XP_932819
NP_060844			NP_060933	XP_001132591			XP_932820
NP_060849			NP_060942	XP_001132667			XP_932828
NP_060851			NP_060944	XP_001133203			XP_932833
NP_060852			NP_060947	XP_001133220			XP_932843
NP_060855			NP_060950	XP_001133242			XP_932848
NP_060862			NP_060968	XP_001133304			XP_932852
NP_060917			NP_060979	XP_001133309			XP_932859
NP_060923			NP_061000	XP_001133423			XP_932864
NP_060927			NP_061029	XP_001133464			XP_932876
NP_060933			NP_061036	XP_001133473			XP_932895
NP_060942			NP_061039	XP_001133524			XP_932907
NP_060944			NP_061142	XP_001133529			XP_932908
NP_060947			NP_061197	XP_001133708			XP_932918
NP_060950			NP_061831	XP_001133784			XP_932925
NP_060968			NP_061872	XP_001133805			XP_932928
NP_060979			NP_061873	XP_001133811			XP_932933
NP_061000			NP_061878	XP_001134195			XP_932936
NP_061029			NP_061881	XP_001134208			XP_932940
NP_061036			NP_061886	XP_001134326			XP_932943
NP_061039			NP_061891	XP_001134327			XP_932944
NP_061142			NP_061893	XP_001134333			XP_932955
NP_061197			NP_061894	XP_049078			XP_932976
NP_061831			NP_061900	XP_117152			XP_932977
NP_061872			NP_061927	XP_168053			XP_932981
NP_061873			NP_061930	XP_208993			XP_932990
NP_061878			NP_061959	XP_209234			XP_932991
NP_061881			NP_061965	XP_211108			XP_932994
NP_061886			NP_061968	XP_211174			XP_932996
NP_061891			NP_061972	XP_291077			XP_933004
NP_061893			NP_061977	XP_292021			XP_933018
NP_061894			NP_061981	XP_292785			XP_933019
NP_061900			NP_061991	XP_293123			XP_933025
NP_061927			NP_062536	XP_370557			XP_933029
NP_061930			NP_062539	XP_370758			XP_933031
NP_061959			NP_062542	XP_370932			XP_933032
NP_061965			NP_062546	XP_371311			XP_933043
NP_061968			NP_062553	XP_371797			XP_933045
NP_061972			NP_062559	XP_371798			XP_933050
NP_061977			NP_064421	XP_372013			XP_933053
NP_061981			NP_064526	XP_373453			XP_933057
NP_061991			NP_064538	XP_373600			XP_933063
NP_062536			NP_064563	XP_373688			XP_933066
NP_062539			NP_064564	XP_373814			XP_933069
NP_062542			NP_064572	XP_373904			XP_933072
NP_062546			NP_064573	XP_373908			XP_933085
NP_062553			NP_064577	XP_373973			XP_933088
NP_062559			NP_064580	XP_373985			XP_933092
NP_064421			NP_064584	XP_374010			XP_933097
NP_064526			NP_064597	XP_374137			XP_933099
NP_064538			NP_064600	XP_374142			XP_933100
NP_064563			NP_064618	XP_374161			XP_933102
NP_064564			NP_064708	XP_374162			XP_933115
NP_064572			NP_064710	XP_374276			XP_933125
NP_064573			NP_064713	XP_376469			XP_933128
NP_064577			NP_065069	XP_378462			XP_933130
NP_064580			NP_065141	XP_378472			XP_933139
NP_064584			NP_065157	XP_379078			XP_933145
NP_064597			NP_065158	XP_379273			XP_933151
NP_064600			NP_065159	XP_379324			XP_933159
NP_064616			NP_065170	XP_379378			XP_933169
NP_064618			NP_065177	XP_379380			XP_933172
NP_064708			NP_065180	XP_379477			XP_933174
NP_064710			NP_065189	XP_379483			XP_933184
NP_064713			NP_065196	XP_379623			XP_933188
NP_065069			NP_065199	XP_496082			XP_933201
NP_065141			NP_065692	XP_496089			XP_933206
NP_065157			NP_065694	XP_496109			XP_933210
NP_065158			NP_065729	XP_496947			XP_933226
NP_065159			NP_065736	XP_496948			XP_933231
NP_065170			NP_065747	XP_496952			XP_933238
NP_065177			NP_065752	XP_496955			XP_933242
NP_065180			NP_065753	XP_496957			XP_933243
NP_065189			NP_065755	XP_498537			XP_933247
NP_065196			NP_065760	XP_498578			XP_933248
NP_065199			NP_065764	XP_498696			XP_933278
NP_065692			NP_065768	XP_498969			XP_933282
NP_065694			NP_065791	XP_499010			XP_933284
NP_065729			NP_065797	XP_499022			XP_933290
NP_065736			NP_065827	XP_499305			XP_933294
NP_065747			NP_065835	XP_931048			XP_933295
NP_065752			NP_065838	XP_931216			XP_933296
NP_065753			NP_065842	XP_931394			XP_933303
NP_065755			NP_065853	XP_931476			XP_933311
NP_065760			NP_065868	XP_932312			XP_933312
NP_065764			NP_065869	XP_932622			XP_933316
NP_065768			NP_065870	XP_932648			XP_933324
NP_065791			NP_065895	XP_932747			XP_933329
NP_065797			NP_065902	XP_932805			XP_933331
NP_065827			NP_065904	XP_932893			XP_933332
NP_065835			NP_065905	XP_933384			XP_933334
NP_065838			NP_065930	XP_933559			XP_933340
NP_065842			NP_065944	XP_933750			XP_933342
NP_065853			NP_065945	XP_933753			XP_933350
NP_065868			NP_065953	XP_933758			XP_933351
NP_065869			NP_065978	XP_933927			XP_933360
NP_065870			NP_065982	XP_934026			XP_933364
NP_065895			NP_065991	XP_934039			XP_933366
NP_065902			NP_065998	XP_934089			XP_933368
NP_065904			NP_066010	XP_934114			XP_933374
NP_065905			NP_066012	XP_934530			XP_933379
NP_065930			NP_066015	XP_934766			XP_933392
NP_065944			NP_067002	XP_935040			XP_933395
NP_065945			NP_067008	XP_935105			XP_933403
NP_065953			NP_067033	XP_935134			XP_933407
NP_065978			NP_067038	XP_935229			XP_933413
NP_065982			NP_067041	XP_935302			XP_933416
NP_065991			NP_067077	XP_935472			XP_933418
NP_065998			NP_068377	XP_935474			XP_933422
NP_066010			NP_068746	XP_935771			XP_933430
NP_066012			NP_068758	XP_935806			XP_933439
NP_066015			NP_068761	XP_936018			XP_933440
NP_067002			NP_068763	XP_936052			XP_933446
NP_067008			NP_068781	XP_936093			XP_933455
NP_067033			NP_068831	XP_936166			XP_933456
NP_067038			NP_071342	XP_936241			XP_933458
NP_067041			NP_071346	XP_936409			XP_933464
NP_067077			NP_071350	XP_936450			XP_933465
NP_068377			NP_071351	XP_936451			XP_933468
NP_068746			NP_071353	XP_936452			XP_933469
NP_068758			NP_071357	XP_936541			XP_933470
NP_068761			NP_071365	XP_936570			XP_933487
NP_068763			NP_071381	XP_936586			XP_933491
NP_068781			NP_071382	XP_936590			XP_933492
NP_068831			NP_071384	XP_936694			XP_933496
NP_071342			NP_071385	XP_936769			XP_933504
NP_071346			NP_071389	XP_936838			XP_933513
NP_071350			NP_071436	XP_936855			XP_933519
NP_071351			NP_071439	XP_936856			XP_933520
NP_071353			NP_071733	XP_936891			XP_933526
NP_071357			NP_071768	XP_937045			XP_933531
NP_071365			NP_071908	XP_937087			XP_933532
NP_071381			NP_071928	XP_937107			XP_933535
NP_071382			NP_071929	XP_937118			XP_933540
NP_071384			NP_071930	XP_937145			XP_933558
NP_071385			NP_071934	XP_937174			XP_933562
NP_071389			NP_071940	XP_937254			XP_933571
NP_071436			NP_072051	XP_937332			XP_933580
NP_071439			NP_072052	XP_937369			XP_933582
NP_071733			NP_072054	XP_937378			XP_933584
NP_071768			NP_072102	XP_937421			XP_933598
NP_071908			NP_072166	XP_937443			XP_933600
NP_071928			NP_073576	XP_937645			XP_933607
NP_071929			NP_073579	XP_937662			XP_933614
NP_071930			NP_073581	XP_937663			XP_933615
NP_071934			NP_073588	XP_937863			XP_933624
NP_071940			NP_073593	XP_937882			XP_933636
NP_072051			NP_073597	XP_937895			XP_933642
NP_072052			NP_073598	XP_938015			XP_933644
NP_072054			NP_073599	XP_938088			XP_933648
NP_072102			NP_073601	XP_938215			XP_933652
NP_072166			NP_073607	XP_938389			XP_933670
NP_073576			NP_073610	XP_938458			XP_933675
NP_073579			NP_073611	XP_938632			XP_933680
NP_073581			NP_073621	XP_938644			XP_933683
NP_073588			NP_073744	XP_938707			XP_933692
NP_073593			NP_073752	XP_938781			XP_933698
NP_073597			NP_075054	XP_939074			XP_933709
NP_073598			NP_075055	XP_939298			XP_933711
NP_073599			NP_075069	XP_939333			XP_933713
NP_073601			NP_075384	XP_939363			XP_933731
NP_073607			NP_075388	XP_939500			XP_933732
NP_073610			NP_075391	XP_939566			XP_933733
NP_073611			NP_075463	XP_939610			XP_933735
NP_073621			NP_075561	XP_939667			XP_933746
NP_073744			NP_075564	XP_939715			XP_933747
NP_073752			NP_075568	XP_939717			XP_933752
NP_075054			NP_076422	XP_939768			XP_933759
NP_075055			NP_076428	XP_939814			XP_933760
NP_075069			NP_076431	XP_939865			XP_933800
NP_075384			NP_076432	XP_939898			XP_933821
NP_075388			NP_076921	XP_940484			XP_933826
NP_075391			NP_076933	XP_944150			XP_933847
NP_075463			NP_076936	XP_948065			XP_933858
NP_075561			NP_076938	XP_948420			XP_933862
NP_075564			NP_076942	XP_948573			XP_933909
NP_075568			NP_076943	XP_949622			XP_933912
NP_076422			NP_076953	XP_949689			XP_933922
NP_076428			NP_076955	XP_949741			XP_933926
NP_076431			NP_076956	XP_949814			XP_933940
NP_076432			NP_076959	XP_949917			XP_933956
NP_076921			NP_076961	XP_950062			XP_933957
NP_076933			NP_076964				XP_933959
NP_076936			NP_076972				XP_933962
NP_076938			NP_076973				XP_933964
NP_076942			NP_076974				XP_933990
NP_076943			NP_076975				XP_934000
NP_076953			NP_076996				XP_934011
NP_076955			NP_077001				XP_934020
NP_076956			NP_077002				XP_934034
NP_076959			NP_077004				XP_934037
NP_076961			NP_077009				XP_934038
NP_076964			NP_077012				XP_934048
NP_076972			NP_077014				XP_934055
NP_076973			NP_077016				XP_934067
NP_076974			NP_077018				XP_934074
NP_076975			NP_077025				XP_934092
NP_076996			NP_077273				XP_934094
NP_077001			NP_077275				XP_934104
NP_077002			NP_077287				XP_934120
NP_077004			NP_077289				XP_934151
NP_077009			NP_077295				XP_934154
NP_077012			NP_077297				XP_934155
NP_077014			NP_077299				XP_934157
NP_077016			NP_077300				XP_934158
NP_077018			NP_077307				XP_934165
NP_077025			NP_078787				XP_934168
NP_077273			NP_078792				XP_934175
NP_077275			NP_078795				XP_934190
NP_077287			NP_078796				XP_934193
NP_077289			NP_078798				XP_934200
NP_077295			NP_078813				XP_934217
NP_077297			NP_078817				XP_934235
NP_077299			NP_078820				XP_934239
NP_077300			NP_078822				XP_934242
NP_077307			NP_078829				XP_934243
NP_078787			NP_078832				XP_934247
NP_078792			NP_078834				XP_934248
NP_078795			NP_078836				XP_934252
NP_078796			NP_078839				XP_934261
NP_078798			NP_078846				XP_934264
NP_078813			NP_078849				XP_934267
NP_078817			NP_078850				XP_934268
NP_078820			NP_078855				XP_934284
NP_078822			NP_078857				XP_934285
NP_078829			NP_078864				XP_934292
NP_078832			NP_078867				XP_934296
NP_078834			NP_078871				XP_934300
NP_078836			NP_078874				XP_934301
NP_078839			NP_078879				XP_934303
NP_078846			NP_078880				XP_934316
NP_078849			NP_078890				XP_934329
NP_078850			NP_078895				XP_934330
NP_078855			NP_078899				XP_934335
NP_078857			NP_078903				XP_934338
NP_078864			NP_078907				XP_934347
NP_078867			NP_078909				XP_934354
NP_078871			NP_078919				XP_934355
NP_078874			NP_078924				XP_934366
NP_078879			NP_078926				XP_934375
NP_078880			NP_078930				XP_934382
NP_078890			NP_078947				XP_934384
NP_078895			NP_078951				XP_934385
NP_078899			NP_078952				XP_934386
NP_078903			NP_078953				XP_934387
NP_078907			NP_078959				XP_934413
NP_078909			NP_078960				XP_934418
NP_078919			NP_078961				XP_934420
NP_078924			NP_078963				XP_934423
NP_078926			NP_078964				XP_934449
NP_078930			NP_078965				XP_934453
NP_078947			NP_078978				XP_934462
NP_078951			NP_078981				XP_934465
NP_078952			NP_078985				XP_934472
NP_078953			NP_078989				XP_934474
NP_078959			NP_078994				XP_934476
NP_078960			NP_079003				XP_934478
NP_078961			NP_079004				XP_934497
NP_078963			NP_079007				XP_934505
NP_078964			NP_079014				XP_934506
NP_078965			NP_079022				XP_934507
NP_078978			NP_079025				XP_934508
NP_078981			NP_079040				XP_934516
NP_078985			NP_079044				XP_934520
NP_078989			NP_079049				XP_934532
NP_078994			NP_079057				XP_934538
NP_079003			NP_079064				XP_934553
NP_079004			NP_079065				XP_934555
NP_079007			NP_079072				XP_934562
NP_079014			NP_079081				XP_934563
NP_079022			NP_079082				XP_934573
NP_079025			NP_079084				XP_934583
NP_079040			NP_079089				XP_934587
NP_079044			NP_079093				XP_934590
NP_079049			NP_079096				XP_934592
NP_079057			NP_079102				XP_934602
NP_079064			NP_079104				XP_934606
NP_079065			NP_079105				XP_934608
NP_079072			NP_079106				XP_934609
NP_079081			NP_079110				XP_934612
NP_079082			NP_079111				XP_934616
NP_079084			NP_079117				XP_934622
NP_079089			NP_079121				XP_934628
NP_079093			NP_079130				XP_934629
NP_079096			NP_079136				XP_934630
NP_079102			NP_079145				XP_934632
NP_079104			NP_079158				XP_934634
NP_079105			NP_079162				XP_934637
NP_079106			NP_079165				XP_934640
NP_079110			NP_079167				XP_934641
NP_079111			NP_079169				XP_934650
NP_079117			NP_079172				XP_934651
NP_079121			NP_079178				XP_934657
NP_079130			NP_079185				XP_934671
NP_079136			NP_079186				XP_934674
NP_079145			NP_079189				XP_934678
NP_079158			NP_079193				XP_934689
NP_079162			NP_079194				XP_934690
NP_079165			NP_079202				XP_934693
NP_079167			NP_079203				XP_934700
NP_079169			NP_079205				XP_934704
NP_079172			NP_079211				XP_934711
NP_079178			NP_079215				XP_934715
NP_079185			NP_079217				XP_934718
NP_079186			NP_079218				XP_934719
NP_079189			NP_079221				XP_934722
NP_079193			NP_079222				XP_934726
NP_079194			NP_079228				XP_934731
NP_079202			NP_079229				XP_934734
NP_079203			NP_079234				XP_934739
NP_079205			NP_079262				XP_934754
NP_079211			NP_079278				XP_934756
NP_079215			NP_079306				XP_934759
NP_079217			NP_079307				XP_934761
NP_079218			NP_079317				XP_934780
NP_079221			NP_079318				XP_934787
NP_079222			NP_079333				XP_934803
NP_079228			NP_079335				XP_934807
NP_079229			NP_079339				XP_934809
NP_079234			NP_079363				XP_934811
NP_079262			NP_079366				XP_934812
NP_079278			NP_079367				XP_934817
NP_079306			NP_079384				XP_934820
NP_079307			NP_079385				XP_934826
NP_079317			NP_079389				XP_934833
NP_079318			NP_079391				XP_934843
NP_079333			NP_079413				XP_934852
NP_079335			NP_079416				XP_934853
NP_079339			NP_079421				XP_934857
NP_079363			NP_079425				XP_934863
NP_079366			NP_079458				XP_934871
NP_079367			NP_079480				XP_934873
NP_079384			NP_079498				XP_934875
NP_079385			NP_079509				XP_934878
NP_079389			NP_079524				XP_934882
NP_079391			NP_079543				XP_934889
NP_079413			NP_085049				XP_934890
NP_079416			NP_085055				XP_934897
NP_079421			NP_085139				XP_934908
NP_079425			NP_110380				XP_934912
NP_079458			NP_110427				XP_934919
NP_079480			NP_110435				XP_934933
NP_079498			NP_110441				XP_934936
NP_079509			NP_110446				XP_934938
NP_079524			NP_112176				XP_934943
NP_079543			NP_112181				XP_934945
NP_085049			NP_112206				XP_934947
NP_085055			NP_112215				XP_934950
NP_085139			NP_112228				XP_934952
NP_110380			NP_112231				XP_934954
NP_110427			NP_112487				XP_934957
NP_110435			NP_112490				XP_934970
NP_110441			NP_112497				XP_934980
NP_110446			NP_112580				XP_934981
NP_112176			NP_112582				XP_934986
NP_112181			NP_112584				XP_934998
NP_112206			NP_112588				XP_935003
NP_112215			NP_112593				XP_935004
NP_112228			NP_113604				XP_935006
NP_112231			NP_113612				XP_935008
NP_112487			NP_113622				XP_935010
NP_112490			NP_113636				XP_935012
NP_112497			NP_113637				XP_935025
NP_112580			NP_113640				XP_935033
NP_112582			NP_113641				XP_935046
NP_112584			NP_113653				XP_935055
NP_112588			NP_113666				XP_935056
NP_112593			NP_114104				XP_935057
NP_113604			NP_114163				XP_935071
NP_113612			NP_114167				XP_935072
NP_113622			NP_114168				XP_935094
NP_113636			NP_114171				XP_935108
NP_113637			NP_114401				XP_935117
NP_113640			NP_114407				XP_935123
NP_113641			NP_114410				XP_935128
NP_113653			NP_114431				XP_935131
NP_113666			NP_115496				XP_935136
NP_114104			NP_115501				XP_935139
NP_114163			NP_115502				XP_935145
NP_114167			NP_115503				XP_935153
NP_114168			NP_115506				XP_935159
NP_114171			NP_115510				XP_935160
NP_114401			NP_115511				XP_935161
NP_114407			NP_115513				XP_935184
NP_114410			NP_115516				XP_935191
NP_114431			NP_115525				XP_935201
NP_115496			NP_115534				XP_935202
NP_115501			NP_115536				XP_935205
NP_115502			NP_115557				XP_935209
NP_115503			NP_115558				XP_935215
NP_115506			NP_115583				XP_935218
NP_115510			NP_115595				XP_935233
NP_115511			NP_115598				XP_935240
NP_115513			NP_115606				XP_935241
NP_115516			NP_115609				XP_935245
NP_115525			NP_115637				XP_935253
NP_115534			NP_115640				XP_935261
NP_115536			NP_115649				XP_935263
NP_115557			NP_115661				XP_935273
NP_115558			NP_115662				XP_935280
NP_115583			NP_115663				XP_935282
NP_115595			NP_115668				XP_935284
NP_115598			NP_115678				XP_935287
NP_115606			NP_115683				XP_935295
NP_115609			NP_115689				XP_935303
NP_115637			NP_115690				XP_935324
NP_115640			NP_115698				XP_935328
NP_115649			NP_115699				XP_935329
NP_115661			NP_115700				XP_935331
NP_115662			NP_115701				XP_935339
NP_115663			NP_115702				XP_935348
NP_115668			NP_115707				XP_935349
NP_115678			NP_115709				XP_935354
NP_115683			NP_115710				XP_935362
NP_115689			NP_115714				XP_935363
NP_115690			NP_115715				XP_935365
NP_115698			NP_115716				XP_935367
NP_115699			NP_115718				XP_935371
NP_115700			NP_115726				XP_935373
NP_115701			NP_115734				XP_935377
NP_115702			NP_115735				XP_935379
NP_115707			NP_115742				XP_935383
NP_115709			NP_115745				XP_935384
NP_115710			NP_115747				XP_935386
NP_115714			NP_115748				XP_935387
NP_115715			NP_115752				XP_935390
NP_115716			NP_115761				XP_935396
NP_115718			NP_115763				XP_935404
NP_115726			NP_115767				XP_935410
NP_115734			NP_115789				XP_935411
NP_115735			NP_115812				XP_935419
NP_115742			NP_115818				XP_935421
NP_115745			NP_115824				XP_935422
NP_115747			NP_115879				XP_935423
NP_115748			NP_115888				XP_935425
NP_115752			NP_115900				XP_935426
NP_115761			NP_115913				XP_935433
NP_115763			NP_115947				XP_935446
NP_115767			NP_115948				XP_935447
NP_115789			NP_115949				XP_935449
NP_115812			NP_115950				XP_935452
NP_115818			NP_116014				XP_935455
NP_115824			NP_116037				XP_935458
NP_115879			NP_116069				XP_935463
NP_115888			NP_116072				XP_935468
NP_115900			NP_116098				XP_935475
NP_115913			NP_116103				XP_935476
NP_115947			NP_116106				XP_935479
NP_115948			NP_116133				XP_935484
NP_115949			NP_116154				XP_935485
NP_115950			NP_116159				XP_935487
NP_116014			NP_116174				XP_935494
NP_116037			NP_116179				XP_935498
NP_116069			NP_116189				XP_935504
NP_116072			NP_116193				XP_935506
NP_116098			NP_116198				XP_935507
NP_116103			NP_116202				XP_935522
NP_116106			NP_116207				XP_935525
NP_116133			NP_116218				XP_935526
NP_116154			NP_116220				XP_935537
NP_116159			NP_116226				XP_935541
NP_116174			NP_116229				XP_935542
NP_116179			NP_116231				XP_935548
NP_116189			NP_116236				XP_935555
NP_116193			NP_116237				XP_935557
NP_116198			NP_116238				XP_935562
NP_116202			NP_116248				XP_935570
NP_116207			NP_116249				XP_935573
NP_116218			NP_116259				XP_935578
NP_116220			NP_116263				XP_935579
NP_116226			NP_116264				XP_935586
NP_116229			NP_116271				XP_935588
NP_116231			NP_116273				XP_935598
NP_116236			NP_116278				XP_935604
NP_116237			NP_116281				XP_935618
NP_116238			NP_116284				XP_935621
NP_116248			NP_116287				XP_935622
NP_116249			NP_116295				XP_935630
NP_116259			NP_116299				XP_935638
NP_116263			NP_116309				XP_935643
NP_116264			NP_116310				XP_935645
NP_116271			NP_116316				XP_935651
NP_116273			NP_116319				XP_935665
NP_116278			NP_116321				XP_935666
NP_116281			NP_116322				XP_935677
NP_116284			NP_127499				XP_935682
NP_116287			NP_149037				XP_935685
NP_116295			NP_149060				XP_935692
NP_116299			NP_149079				XP_935693
NP_116309			NP_149102				XP_935700
NP_116310			NP_149103				XP_935706
NP_116316			NP_149106				XP_935711
NP_116319			NP_149124				XP_935712
NP_116321			NP_149440				XP_935715
NP_116322			NP_149975				XP_935722
NP_127499			NP_149978				XP_935725
NP_149037			NP_149988				XP_935727
NP_149060			NP_171608				XP_935734
NP_149079			NP_173087				XP_935736
NP_149102			NP_201575				XP_935738
NP_149103			NP_203747				XP_935750
NP_149106			NP_203751				XP_935754
NP_149124			NP_203755				XP_935758
NP_149440			NP_212134				XP_935765
NP_149975			NP_219363				XP_935768
NP_149978			NP_219486				XP_935770
NP_149988			NP_219500				XP_935772
NP_171608			NP_258257				XP_935775
NP_173087			NP_291022				XP_935778
NP_201575			NP_296375				XP_935784
NP_203747			NP_438169				XP_935791
NP_203751			NP_438170				XP_935795
NP_203755			NP_443091				XP_935802
NP_212134			NP_443097				XP_935807
NP_219363			NP_443101				XP_935815
NP_219486			NP_443105				XP_935818
NP_219500			NP_443138				XP_935819
NP_258257			NP_443139				XP_935822
NP_291022			NP_443141				XP_935823
NP_296375			NP_443148				XP_935827
NP_438169			NP_443151				XP_935829
NP_438170			NP_443190				XP_935830
NP_443091			NP_443197				XP_935831
NP_443097			NP_443726				XP_935834
NP_443101			NP_444270				XP_935837
NP_443105			NP_444271				XP_935841
NP_443138			NP_444273				XP_935842
NP_443139			NP_444509				XP_935843
NP_443141			NP_444515				XP_935845
NP_443148			NP_473376				XP_935848
NP_443151			NP_476519				XP_935851
NP_443190			NP_477511				XP_935855
NP_443197			NP_478061				XP_935856
NP_443726			NP_478064				XP_935857
NP_444270			NP_478070				XP_935858
NP_444271			NP_478123				XP_935862
NP_444273			NP_536342				XP_935864
NP_444509			NP_542183				XP_935866
NP_444515			NP_542189				XP_935874
NP_473376			NP_542192				XP_935877
NP_476519			NP_542194				XP_935881
NP_477511			NP_542195				XP_935885
NP_478061			NP_542386				XP_935887
NP_478064			NP_542387				XP_935888
NP_478070			NP_542390				XP_935889
NP_478123			NP_542391				XP_935895
NP_536342			NP_542394				XP_935897
NP_542183			NP_542395				XP_935898
NP_542189			NP_542397				XP_935906
NP_542192			NP_542400				XP_935910
NP_542194			NP_542408				XP_935911
NP_542195			NP_542768				XP_935912
NP_542386			NP_542777				XP_935914
NP_542387			NP_542786				XP_935916
NP_542390			NP_542795				XP_935917
NP_542391			NP_543011				XP_935920
NP_542394			NP_543015				XP_935922
NP_542395			NP_543018				XP_935926
NP_542397			NP_543023				XP_935929
NP_542400			NP_543024				XP_935932
NP_542408			NP_550435				XP_935938
NP_542768			NP_563614				XP_935941
NP_542777			NP_570721				XP_935942
NP_542786			NP_570969				XP_935945
NP_542795			NP_573571				XP_935947
NP_543011			NP_588609				XP_935949
NP_543015			NP_588613				XP_935952
NP_543018			NP_588616				XP_935954
NP_543023			NP_597683				XP_935961
NP_543024			NP_597705				XP_935962
NP_550435			NP_597708				XP_935964
NP_563614			NP_597722				XP_935967
NP_570721			NP_597998				XP_935975
NP_570969			NP_598331				XP_935983
NP_573571			NP_599026				XP_935984
NP_588609			NP_599027				XP_935989
NP_588613			NP_599030				XP_935991
NP_588616			NP_612138				XP_935995
NP_597683			NP_612145				XP_935997
NP_597705			NP_612201				XP_936000
NP_597708			NP_612206				XP_936002
NP_597722			NP_612351				XP_936006
NP_597998			NP_612353				XP_936007
NP_598331			NP_612357				XP_936009
NP_599026			NP_612362				XP_936027
NP_599027			NP_612364				XP_936030
NP_599030			NP_612365				XP_936040
NP_612138			NP_612367				XP_936043
NP_612145			NP_612369				XP_936051
NP_612201			NP_612373				XP_936053
NP_612206			NP_612377				XP_936057
NP_612351			NP_612378				XP_936063
NP_612353			NP_612390				XP_936066
NP_612357			NP_612392				XP_936067
NP_612362			NP_612394				XP_936075
NP_612364			NP_612400				XP_936076
NP_612365			NP_612408				XP_936077
NP_612367			NP_612410				XP_936079
NP_612369			NP_612417				XP_936082
NP_612373			NP_612418				XP_936083
NP_612377			NP_612420				XP_936085
NP_612378			NP_612422				XP_936090
NP_612390			NP_612423				XP_936091
NP_612392			NP_612427				XP_936094
NP_612394			NP_612431				XP_936095
NP_612400			NP_612442				XP_936098
NP_612408			NP_612443				XP_936100
NP_612410			NP_612444				XP_936103
NP_612417			NP_612445				XP_936105
NP_612418			NP_612448				XP_936111
NP_612420			NP_612450				XP_936112
NP_612422			NP_612455				XP_936113
NP_612423			NP_612468				XP_936117
NP_612427			NP_612476				XP_936119
NP_612431			NP_612480				XP_936123
NP_612442			NP_612488				XP_936129
NP_612443			NP_612494				XP_936130
NP_612444			NP_612501				XP_936145
NP_612445			NP_612502				XP_936147
NP_612448			NP_612636				XP_936151
NP_612450			NP_619525				XP_936152
NP_612455			NP_619644				XP_936154
NP_612468			NP_620077				XP_936155
NP_612476			NP_620126				XP_936156
NP_612480			NP_620128				XP_936158
NP_612488			NP_620129				XP_936161
NP_612494			NP_620133				XP_936171
NP_612501			NP_620134				XP_936176
NP_612502			NP_620140				XP_936179
NP_612636			NP_620142				XP_936180
NP_619525			NP_620144				XP_936182
NP_619644			NP_620146				XP_936184
NP_620077			NP_620152				XP_936187
NP_620126			NP_620162				XP_936188
NP_620128			NP_620164				XP_936197
NP_620129			NP_620166				XP_936202
NP_620133			NP_620173				XP_936208
NP_620134			NP_620174				XP_936209
NP_620140			NP_620585				XP_936214
NP_620142			NP_620587				XP_936216
NP_620144			NP_620603				XP_936217
NP_620146			NP_631909				XP_936220
NP_620152			NP_631911				XP_936225
NP_620162			NP_631912				XP_936227
NP_620164			NP_631913				XP_936228
NP_620166			NP_631918				XP_936232
NP_620173			NP_631961				XP_936239
NP_620174			NP_640333				XP_936249
NP_620585			NP_640339				XP_936265
NP_620587			NP_644804				XP_936266
NP_620603			NP_644809				XP_936270
NP_631909			NP_653182				XP_936275
NP_631911			NP_653188				XP_936288
NP_631912			NP_653192				XP_936294
NP_631913			NP_653196				XP_936298
NP_631918			NP_653198				XP_936305
NP_631961			NP_653201				XP_936319
NP_640333			NP_653203				XP_936321
NP_640339			NP_653206				XP_936324
NP_644804			NP_653207				XP_936325
NP_644809			NP_653208				XP_936326
NP_653182			NP_653212				XP_936330
NP_653188			NP_653224				XP_936331
NP_653192			NP_653226				XP_936332
NP_653196			NP_653230				XP_936336
NP_653198			NP_653233				XP_936340
NP_653201			NP_653236				XP_936341
NP_653203			NP_653249				XP_936347
NP_653206			NP_653250				XP_936351
NP_653207			NP_653255				XP_936354
NP_653208			NP_653258				XP_936359
NP_653212			NP_653262				XP_936364
NP_653224			NP_653264				XP_936374
NP_653226			NP_653265				XP_936381
NP_653230			NP_653268				XP_936382
NP_653233			NP_653270				XP_936383
NP_653236			NP_653275				XP_936386
NP_653249			NP_653276				XP_936391
NP_653250			NP_653278				XP_936394
NP_653255			NP_653283				XP_936396
NP_653258			NP_653289				XP_936397
NP_653262			NP_653296				XP_936398
NP_653264			NP_653297				XP_936404
NP_653265			NP_653304				XP_936420
NP_653268			NP_653306				XP_936423
NP_653270			NP_653307				XP_936434
NP_653275			NP_653310				XP_936440
NP_653276			NP_653314				XP_936441
NP_653278			NP_653315				XP_936442
NP_653283			NP_653326				XP_936459
NP_653289			NP_653327				XP_936461
NP_653296			NP_653337				XP_936469
NP_653297			NP_659400				XP_936474
NP_653304			NP_659404				XP_936478
NP_653306			NP_659407				XP_936483
NP_653307			NP_659410				XP_936486
NP_653310			NP_659411				XP_936488
NP_653314			NP_659412				XP_936490
NP_653315			NP_659415				XP_936494
NP_653326			NP_659416				XP_936496
NP_653327			NP_659417				XP_936498
NP_653337			NP_659419				XP_936499
NP_659400			NP_659421				XP_936506
NP_659404			NP_659427				XP_936507
NP_659407			NP_659429				XP_936510
NP_659410			NP_659435				XP_936512
NP_659411			NP_659437				XP_936516
NP_659412			NP_659442				XP_936519
NP_659415			NP_659450				XP_936521
NP_659416			NP_659455				XP_936524
NP_659417			NP_659456				XP_936530
NP_659419			NP_659462				XP_936532
NP_659421			NP_659465				XP_936537
NP_659427			NP_659466				XP_936540
NP_659429			NP_659467				XP_936546
NP_659435			NP_659470				XP_936547
NP_659437			NP_659474				XP_936548
NP_659442			NP_659475				XP_936552
NP_659450			NP_659476				XP_936555
NP_659455			NP_659478				XP_936563
NP_659456			NP_659479				XP_936564
NP_659462			NP_659482				XP_936568
NP_659465			NP_659485				XP_936571
NP_659466			NP_659495				XP_936573
NP_659467			NP_659497				XP_936574
[truncated: 4,349 more rows]

## Sheet: Supplement to Table 3
Reliability class A	Hypothetical proteins	Characterized proteins	Mito proteins	Removed proteins
20/53	6	13	11	1
EAW75090	EAW75090	NP_000009	NP_000009	XP_497897
EAW74251	EAW74251	NP_000373	NP_000373
NP_000009	NP_001036096	NP_057164	NP_057164
NP_000373	NP_055588	NP_060358	NP_060358
NP_001036096	NP_077025	NP_060616	NP_060616
NP_055588	NP_612455	NP_064708	NP_065199
NP_057164		NP_065199	NP_079425
NP_060358		NP_079425	NP_112487
NP_060616		NP_112487	NP_116295
NP_064708		NP_116295	NP_777577
NP_065199		NP_777577	NP_997227
NP_077025		NP_955368
NP_079425		NP_997227
NP_112487
NP_116295
NP_612455
NP_777577
NP_955368
NP_997227
XP_497897
Reliability class B	Hypothetical proteins	Characterized proteins	Mito proteins	Removed proteins
36/204	9	23	10	4
NP_001006114	NP_001006114	NP_001008777	NP_001010845	NP_694971
NP_001008777	NP_001010867	NP_001010845	NP_001026904	NP_872402
NP_001010845	NP_079228	NP_001026904	NP_057588	NP_997357
NP_001010867	NP_478061	NP_036253	NP_060379	XP_496961
NP_001026904	NP_689565	NP_057588	NP_061968
NP_036253	XP_001128051	NP_060379	NP_068746
NP_057588	XP_292785	NP_060388	NP_078813
NP_060379	XP_933753	NP_060816	NP_079193
NP_060388	XP_944150	NP_061968	NP_115690
NP_060816		NP_065141	NP_612422
NP_061968		NP_068746
NP_065141		NP_078813
NP_068746		NP_079106
NP_078813		NP_079193
NP_079106		NP_115690
NP_079193		NP_116229
NP_079228		NP_116321
NP_115690		NP_149124
NP_116229		NP_542394
NP_116321		NP_612422
NP_149124		NP_653249
NP_478061		NP_653270
NP_542394		NP_689831
NP_612422
NP_653249
NP_653270
NP_689565
NP_689831
NP_694971
NP_872402
NP_997357
XP_001128051
XP_292785
XP_496961
XP_933753
XP_944150
Reliability class C	Hypothetical proteins	Characterized proteins	Mito proteins	Removed proteins
44/282	21	17	3	6
EAW74965	EAW74965	NP_001002913	NP_001002913	NP_001013750
EAW84671	EAW84671	NP_001013716	NP_054889	XP_496960
NP_001001794	NP_001001794	NP_001034637	NP_079117	XP_933670
NP_001002913	NP_001036694	NP_005845		XP_933683
NP_001013716	NP_060311	NP_054889		XP_935555
NP_001013750	NP_060810	NP_056018		XP_936208
NP_001036694	NP_079004	NP_060208
NP_001034637	NP_113641	NP_060419
NP_005845	NP_542395	NP_060855
NP_054889	NP_543011	NP_071439
NP_056018	NP_612373	NP_076996
NP_060208	NP_653337	NP_079117
NP_060311	XP_001129363	NP_689671
NP_060419	XP_001129368	NP_690852
NP_060810	XP_372013	NP_694940
NP_060855	XP_496947	NP_976054
NP_071439	XP_496948	NP_981957
NP_076996	XP_496957
NP_079004	XP_496955
NP_079117	XP_496952
NP_113641	XP_933758
NP_542395
NP_543011
NP_612373
NP_653337
NP_689671
NP_690852
NP_694940
NP_976054
NP_981957
XP_001129363
XP_001129368
XP_372013
XP_496947
XP_496948
XP_496957
XP_496960
XP_496955
XP_496952
XP_933670
XP_933683
XP_933758
XP_935555
XP_936208

## Sheet: MITOPRED
MitoPred	Hypothetical proteins	Characterized proteins	Mito proteins	Removed proteins		MitoPred+Smart	Hypothetical proteins	Characterized proteins	Mito proteins	Removed proteins
807/5855	249/807	164/807	35/164	394/807		198	68	113	28	16
CAD38716	BAE46875	AAH39109	NP_000009	NP_001001692		EAW75090	CAD38716	NP_000009	NP_000009	NP_001013750
NP_000009	CAA25105	NP_000009	NP_000373	NP_001004322		NP_057046	EAW67357	NP_000171	NP_000373	NP_003940
NP_000969	CAD38716	NP_000171	NP_001010845	NP_001007543		NP_113641	EAW67999	NP_000373	NP_001010845	NP_079262
NP_001001410	CAE12154	NP_000373	NP_001026883	NP_001008236		XP_933753	EAW69093	NP_000969	NP_001026883	NP_759018
NP_056158	CAJ29894	NP_000412	NP_001026904	NP_001008237		NP_653296	EAW74251	NP_000979	NP_001026904	NP_997357
NP_057588	EAW52335	NP_000969	NP_002602	NP_001008745		NP_079105	EAW75090	NP_001007532	NP_002602	XP_496960
NP_057673	EAW52336	NP_000979	NP_005166	NP_001012274		NP_001010845	EAW84160	NP_001008777	NP_005166	XP_496961
NP_060616	EAW52337	NP_001005920	NP_054889	NP_001013422		XP_372013	NP_001001410	NP_001010845	NP_054889	XP_497897
NP_060816	EAW52338	NP_001007532	NP_057117	NP_001013700		NP_060699	NP_001006114	NP_001010897	NP_057164	XP_933422
NP_065141	EAW57042	NP_001008777	NP_057164	NP_001013710		NP_588616	NP_001009880	NP_001010915	NP_057588	XP_933670
NP_065157	EAW57043	NP_001010845	NP_057552	NP_001013711		XP_939322	NP_001009924	NP_001012419	NP_060358	XP_933683
NP_065199	EAW57044	NP_001010897	NP_057588	NP_001013723		NP_149975	NP_001013662	NP_001012986	NP_060379	XP_934157
NP_079004	EAW57045	NP_001010915	NP_060324	NP_001013741		NP_115710	NP_001025170	NP_001013716	NP_060616	XP_936208
NP_079262	EAW57455	NP_001012419	NP_060358	NP_001013749		NP_857597	NP_001026916	NP_001013721	NP_065199	XP_937620
NP_116106	EAW67357	NP_001012986	NP_060379	NP_001013750		NP_060388	NP_001036096	NP_001015882	NP_068746	XP_939322
NP_620146	EAW67842	NP_001013716	NP_060505	NP_001018072		NP_116193	NP_009107	NP_001025169	NP_079117	XP_939372
NP_689482	EAW67996	NP_001013721	NP_060616	NP_001018168		NP_079117	NP_054896	NP_001026883	NP_079193
NP_775498	EAW67997	NP_001013761	NP_060743	NP_001019779		NP_054896	NP_055149	NP_001026904	NP_079425
CAJ29894	EAW67998	NP_001015882	NP_065199	NP_001019780		NP_060208	NP_057033	NP_001035928	NP_112487
CAA25105	EAW67999	NP_001017971	NP_068746	NP_001020628		NP_008941	NP_060558	NP_002602	NP_115690
EAW52338	EAW68000	NP_001025169	NP_079117	NP_001025028		NP_061036	NP_060792	NP_003070	NP_116193
EAW57042	EAW68001	NP_001026883	NP_079193	NP_001025249		NP_644809	NP_060810	NP_004387	NP_116295
EAW57043	EAW68002	NP_001026904	NP_079425	NP_001025487		NP_060309	NP_064580	NP_004450	NP_612390
EAW57044	EAW68789	NP_001035928	NP_112487	NP_003940		XP_496960	NP_065753	NP_005166	NP_612422
EAW57045	EAW69092	NP_001073871	NP_115690	NP_054881		EAW67357	NP_068377	NP_006686	NP_699204
EAW57455	EAW69093	NP_002602	NP_116193	NP_060409		NP_068377	NP_077025	NP_008941	NP_777577
EAW67357	EAW69094	NP_002757	NP_116295	NP_060437		NP_075391	NP_079004	NP_054889	NP_919267
EAW67996	EAW69150	NP_003070	NP_612390	NP_071382		NP_689841	NP_079105	NP_055203	NP_940852
EAW67997	EAW69160	NP_004387	NP_612422	NP_079167		NP_689917	NP_079228	NP_055812
EAW67998	EAW74251	NP_004450	NP_612494	NP_079262		NP_001013750	NP_112181	NP_055875
EAW67999	EAW74253	NP_005166	NP_699204	NP_116263		NP_659410	NP_113641	NP_055994
EAW68000	EAW75088	NP_006686	NP_777577	NP_116299		XP_939372	NP_115503	NP_056041
EAW68001	EAW75090	NP_008941	NP_789788	NP_116310		NP_997357	NP_115950	NP_056158
EAW68002	EAW84160	NP_054889	NP_919267	NP_443726		NP_065199	NP_116198	NP_057028
EAW69094	EAW84302	NP_055203	NP_940852	NP_563614		EAW67999	NP_149103	NP_057046
EAW84160	EAW84377	NP_055430		NP_597708		NP_003940	NP_201575	NP_057109
EAW84302	EAW84378	NP_055812		NP_683411		EAW84160	NP_478061	NP_057164
EAW84377	EAW84578	NP_055875		NP_689796		NP_057109	NP_542395	NP_057475
EAW84378	EAW84779	NP_055952		NP_715631		NP_079262	NP_543011	NP_057538
EAW84578	EAW84780	NP_055994		NP_759018		XP_496948	NP_543024	NP_057569
NP_000171	EAW84786	NP_056041		NP_775942		NP_543024	NP_612455	NP_057588
NP_001004322	NP_001001410	NP_056158		NP_787119		NP_079004	NP_620146	NP_060045
NP_001006606	NP_001004323	NP_056236		NP_872389		NP_001010897	NP_653296	NP_060208
NP_001007532	NP_001006114	NP_056254		NP_872419		XP_933670	NP_653337	NP_060309
NP_001008236	NP_001006606	NP_057028		NP_951037		NP_060558	NP_659466	NP_060358
NP_001008237	NP_001007177	NP_057046		NP_954632		NP_114171	NP_660274	NP_060379
NP_001008739	NP_001008739	NP_057109		NP_963859		NP_001010915	NP_660295	NP_060388
NP_001008777	NP_001008896	NP_057117		NP_976051		NP_689482	NP_660310	NP_060506
NP_001008896	NP_001009880	NP_057164		NP_996665		NP_002602	NP_689482	NP_060616
NP_001011703	NP_001009924	NP_057475		NP_997266		NP_689565	NP_689565	NP_060699
NP_001012274	NP_001011703	NP_057538		NP_997326		NP_060358	NP_689629	NP_060816
NP_001012525	NP_001012525	NP_057552		NP_997357		NP_004450	NP_689633	NP_060855
NP_001012724	NP_001012724	NP_057569		NP_997360		NP_000979	NP_689917	NP_061036
NP_001012986	NP_001012988	NP_057588		NP_997362		NP_612390	NP_690870	NP_061142
NP_001012988	NP_001013662	NP_060045		NP_997382		NP_112497	NP_714921	NP_064708
NP_001013700	NP_001025010	NP_060208		XP_001125682		NP_659466	NP_776163	NP_065141
NP_001013723	NP_001025011	NP_060219		XP_001126009		NP_478061	NP_777573	NP_065157
NP_001013741	NP_001025034	NP_060309		XP_001126122		NP_085139	NP_778148	NP_065199
NP_001013761	NP_001025160	NP_060312		XP_001126236		NP_612422	NP_919254	NP_068746
NP_001019779	NP_001025170	NP_060324		XP_001126318		NP_777573	NP_954589	NP_075384
NP_001019780	NP_001026875	NP_060358		XP_001126421		NP_000171	XP_001128051	NP_075391
NP_001020628	NP_001026916	NP_060379		XP_001126692		XP_001128051	XP_001129363	NP_078963
NP_001025010	NP_001035121	NP_060388		XP_001127296		NP_149103	XP_001129368	NP_079089
NP_001025011	NP_001036096	NP_060401		XP_001127524		NP_116321	XP_372013	NP_079106
NP_001025034	NP_001036145	NP_060481		XP_001127862		NP_149124	XP_496947	NP_079117
NP_001025170	NP_003695	NP_060505		XP_001128321		XP_937620	XP_496948	NP_079193
NP_001025249	NP_009107	NP_060506		XP_001128323		NP_060792	XP_496957	NP_079221
NP_001026883	NP_054864	NP_060602		XP_001128359		NP_116198	XP_933753	NP_079425
NP_001026904	NP_054896	NP_060616		XP_001128767		NP_940852	XP_933758	NP_085139
NP_001026916	NP_055149	NP_060699		XP_001128822		NP_057538		NP_110446
NP_001035121	NP_055551	NP_060743		XP_001128910		NP_001009924		NP_112487
NP_001035928	NP_055764	NP_060765		XP_001128915		NP_060506		NP_112497
NP_001036096	NP_055873	NP_060816		XP_001129127		NP_612455		NP_114171
NP_001036145	NP_055906	NP_060833		XP_001129134		NP_542400		NP_115690
NP_003940	NP_056002	NP_060855		XP_001129298		NP_060379		NP_115710
NP_004387	NP_056185	NP_061036		XP_001129401		CAD38716		NP_115714
NP_004450	NP_056227	NP_061142		XP_001129510		XP_496947		NP_116069
NP_006686	NP_056422	NP_064584		XP_001129520		EAW69093		NP_116106
NP_055149	NP_057033	NP_064597		XP_001129615		NP_057569		NP_116193
NP_055430	NP_057081	NP_064708		XP_001129845		NP_919267		NP_116295
NP_055875	NP_057488	NP_065141		XP_001129932		NP_004387		NP_116321
NP_055906	NP_057673	NP_065157		XP_001130194		NP_955368		NP_149124
NP_055952	NP_060269	NP_065199		XP_001130535		NP_001015882		NP_149975
NP_056236	NP_060333	NP_068746		XP_001130600		NP_690870		NP_171608
NP_056254	NP_060468	NP_071930		XP_001130865		NP_976054		NP_477511
NP_056422	NP_060558	NP_075384		XP_001131147		NP_776163		NP_478123
NP_057033	NP_060591	NP_075391		XP_001131257		NP_057164		NP_542394
NP_057046	NP_060665	NP_077016		XP_001131325		NP_079221		NP_542400
NP_057081	NP_060694	NP_078963		XP_001131722		NP_112487		NP_588616
NP_057109	NP_060792	NP_079025		XP_001131931		NP_057588		NP_612390
NP_060045	NP_060810	NP_079089		XP_001131951		NP_777600		NP_612422
NP_060219	NP_060822	NP_079106		XP_001132079		XP_496961		NP_644809
NP_060324	NP_061831	NP_079117		XP_001132632		NP_689629		NP_659410
NP_060333	NP_061891	NP_079193		XP_001133520		NP_078963		NP_689596
NP_060401	NP_064580	NP_079202		XP_001134330		NP_065157		NP_689711
NP_060437	NP_064710	NP_079221		XP_046264		NP_689596		NP_689831
NP_060468	NP_065753	NP_079425		XP_171158		NP_060045		NP_689841
NP_060506	NP_065868	NP_085139		XP_209429		NP_000373		NP_689878
NP_060558	NP_065944	NP_110446		XP_291344		NP_079089		NP_699192
NP_060602	NP_067008	NP_112487		XP_294353		NP_005166		NP_699204
NP_060765	NP_068377	NP_112497		XP_295263		NP_000009		NP_775498
NP_060822	NP_071389	NP_112580		XP_370944		NP_116069		NP_776173
NP_060833	NP_076943	NP_113653		XP_371106		NP_689831		NP_777577
NP_061831	NP_077025	NP_114171		XP_371423		NP_714921		NP_777600
NP_061891	NP_078795	NP_115690		XP_372816		NP_056041		NP_817084
NP_064597	NP_078796	NP_115710		XP_373690		NP_057033		NP_839947
NP_065753	NP_078857	NP_115714		XP_374022		NP_201575		NP_857597
NP_065944	NP_078903	NP_115734		XP_376342		NP_542395		NP_919257
NP_068377	NP_078926	NP_115752		XP_377041		NP_110446		NP_919267
NP_071382	NP_078959	NP_116069		XP_377828		NP_699192		NP_940852
NP_075391	NP_078985	NP_116106		XP_378436		NP_001007532		NP_955368
NP_076943	NP_079004	NP_116193		XP_378655		XP_496957		NP_976054
NP_077016	NP_079082	NP_116295		XP_379029		NP_001012986		NP_997260
NP_077025	NP_079105	NP_116321		XP_379215		NP_055994
NP_078795	NP_079189	NP_149124		XP_379432		XP_497897
NP_078796	NP_079228	NP_149975		XP_379454		NP_116106
NP_078857	NP_079339	NP_171608		XP_379543		NP_055203
NP_078903	NP_112181	NP_203755		XP_380146		NP_778148
NP_078959	NP_113641	NP_443139		XP_496155		NP_065141
NP_078963	NP_114401	NP_477511		XP_496223		NP_171608
NP_079082	NP_115503	NP_478123		XP_496650		NP_006686
NP_079105	NP_115689	NP_542394		XP_496743		NP_115714
NP_079117	NP_115718	NP_542400		XP_496791		NP_478123
NP_079167	NP_115950	NP_588616		XP_496960		NP_839947
NP_079189	NP_116098	NP_612390		XP_496961		NP_001036096
NP_079202	NP_116189	NP_612400		XP_497897		NP_997260
NP_079221	NP_116198	NP_612422		XP_498610		NP_061142
NP_112497	NP_116237	NP_612494		XP_498617		NP_001025169
NP_114171	NP_116238	NP_644809		XP_498631		NP_000969
NP_114401	NP_149103	NP_653188		XP_498945		NP_055812
NP_115503	NP_201575	NP_653278		XP_498955		NP_699204
NP_115689	NP_219500	NP_659410		XP_499008		NP_653337
NP_115690	NP_443097	NP_689596		XP_499024		NP_660310
NP_115714	NP_478061	NP_689605		XP_499062		NP_001026904
NP_115950	NP_478070	NP_689662		XP_499072		NP_060616
NP_116069	NP_542395	NP_689709		XP_499226		NP_919257
NP_116189	NP_543011	NP_689711		XP_499400		XP_933683
NP_116193	NP_543024	NP_689831		XP_930904		NP_817084
NP_116198	NP_612145	NP_689841		XP_931030		NP_689711
NP_116237	NP_612367	NP_689878		XP_931082		NP_001013716
NP_116238	NP_612373	NP_694565		XP_931122		NP_077025
NP_116263	NP_612450	NP_694940		XP_931167		NP_079193
NP_116295	NP_612455	NP_699192		XP_931179		EAW74251
NP_116310	NP_612488	NP_699204		XP_931222		NP_660274
NP_171608	NP_620146	NP_714924		XP_931235		XP_001129368
NP_203755	NP_653198	NP_775498		XP_931255		XP_934157
NP_477511	NP_653296	NP_776173		XP_931308		NP_054889
NP_478061	NP_653337	NP_777577		XP_931343		NP_001006114
NP_542394	NP_659466	NP_777600		XP_931346		XP_001129363
NP_542400	NP_660274	NP_789788		XP_931449		NP_001008777
NP_543011	NP_660295	NP_817084		XP_931457		NP_543011
NP_543024	NP_660310	NP_839947		XP_931528		NP_660295
NP_612367	NP_660313	NP_857597		XP_931602		NP_115690
NP_612373	NP_689482	NP_878908		XP_931635		NP_620146
NP_612390	NP_689521	NP_919257		XP_931836		NP_001009880
NP_612400	NP_689563	NP_919267		XP_931907		NP_057028
NP_612455	NP_689565	NP_938016		XP_931908		NP_115950
NP_653198	NP_689629	NP_940852		XP_931929		NP_001013662
NP_653278	NP_689633	NP_940954		XP_932049		NP_056158
NP_659410	NP_689716	NP_940965		XP_932187		NP_003070
NP_660274	NP_689744	NP_955368		XP_932306		NP_954589
NP_660310	NP_689761	NP_976054		XP_932415		NP_079106
NP_660313	NP_689769	NP_997193		XP_932417		NP_001013721
NP_689563	NP_689820	NP_997260		XP_932615		NP_060816
NP_689605	NP_689845			XP_932681		XP_933422
NP_689633	NP_689860			XP_932707		NP_001025170
NP_689709	NP_689917			XP_932788		NP_775498
NP_689761	NP_689970			XP_932908		NP_055875
NP_689769	NP_689974			XP_933088		NP_055149
NP_689831	NP_689977			XP_933115		NP_115503
NP_689841	NP_690002			XP_933139		NP_001012419
NP_689917	NP_690870			XP_933284		NP_009107
NP_689970	NP_714917			XP_933290		NP_057475
NP_689977	NP_714921			XP_933296		NP_776173
NP_694565	NP_714925			XP_933331		NP_075384
NP_694940	NP_733843			XP_933360		NP_001001410
NP_699192	NP_775823			XP_933422		NP_064708
NP_714921	NP_775928			XP_933458		NP_777577
NP_714924	NP_775961			XP_933615		NP_689633
NP_715631	NP_775962			XP_933670		NP_068746
NP_733843	NP_775969			XP_933683		NP_477511
NP_775823	NP_776163			XP_933698		NP_064580
NP_776163	NP_776187			XP_933711		NP_689878
NP_777573	NP_777573			XP_933713		NP_079228
NP_777600	NP_778148			XP_933912		NP_001035928
NP_778148	NP_872301			XP_934094		NP_060855
NP_789788	NP_872306			XP_934157		NP_112181
NP_817084	NP_872314			XP_934193		NP_065753
NP_857597	NP_899229			XP_934242		NP_542394
NP_872389	NP_919254			XP_934247		NP_919254
NP_872419	NP_919263			XP_934285		NP_759018
NP_878908	NP_938020			XP_934366		XP_933758
NP_899229	NP_954575			XP_934375		NP_116295
NP_919254	NP_954589			XP_934453		NP_001026883
NP_938016	NP_991330			XP_934497		NP_001026916
NP_940954	NP_997239			XP_934516		NP_060810
NP_954575	NP_997325			XP_934592		NP_079425
NP_954589	NP_997374			XP_934630		XP_936208
NP_954632	NP_998796			XP_934634
NP_963859	NP_998797			XP_934641
NP_976051	NP_999876			XP_934650
NP_997260	XP_001125935			XP_934671
NP_997325	XP_001125965			XP_934690
NP_997326	XP_001128051			XP_934704
NP_997362	XP_001129363			XP_934715
NP_997382	XP_001129368			XP_934739
XP_001126122	XP_001129491			XP_934759
XP_001126236	XP_001129552			XP_934803
XP_001126318	XP_001130628			XP_934843
XP_001126421	XP_001131639			XP_934853
XP_001127296	XP_001132531			XP_934889
XP_001127524	XP_001133220			XP_934986
XP_001128051	XP_001133473			XP_935033
XP_001128822	XP_049078			XP_935057
XP_001128910	XP_370758			XP_935108
XP_001129127	XP_370932			XP_935117
XP_001129134	XP_372013			XP_935131
XP_001129298	XP_373453			XP_935161
XP_001129363	XP_373908			XP_935263
XP_001129368	XP_374276			XP_935339
XP_001129401	XP_379477			XP_935348
XP_001129510	XP_496109			XP_935362
XP_001129520	XP_496947			XP_935423
XP_001129552	XP_496948			XP_935494
XP_001130194	XP_496952			XP_935526
XP_001130628	XP_496955			XP_935573
XP_001130865	XP_496957			XP_935586
XP_001131325	XP_499305			XP_935604
XP_001131722	XP_932893			XP_935618
XP_001131931	XP_933559			XP_935638
XP_001132531	XP_933753			XP_935692
XP_001132632	XP_933758			XP_935770
XP_046264	XP_935771			XP_935952
XP_171158	XP_936166			XP_935975
XP_295263	XP_936570			XP_935984
XP_370932	XP_936590			XP_936075
XP_371106	XP_936855			XP_936076
XP_372013	XP_936891			XP_936077
XP_372816	XP_937118			XP_936094
XP_373453	XP_937332			XP_936129
XP_376342	XP_937421			XP_936158
XP_377041	XP_938389			XP_936176
XP_378436	XP_938781			XP_936197
XP_378655	XP_939074			XP_936208
XP_379454	XP_939610			XP_936325
XP_379543	XP_948065			XP_936330
XP_496109	XP_949689			XP_936331
XP_496947	XP_949741			XP_936336
XP_496948	XP_949814			XP_936381
XP_496952				XP_936382
XP_496955				XP_936394
XP_496957				XP_936423
XP_496960				XP_936512
XP_496961				XP_936547
XP_498631				XP_936573
XP_498945				XP_936582
XP_499008				XP_936610
XP_499226				XP_936611
XP_499305				XP_936617
XP_930904				XP_936638
XP_931030				XP_936680
XP_931167				XP_936686
XP_931222				XP_936843
XP_931449				XP_936860
XP_931602				XP_936867
XP_931635				XP_936904
XP_932049				XP_936922
XP_932415				XP_937031
XP_932707				XP_937042
XP_932908				XP_937048
XP_933115				XP_937054
XP_933139				XP_937061
XP_933284				XP_937084
XP_933331				XP_937091
XP_933360				XP_937096
XP_933559				XP_937098
XP_933615				XP_937113
XP_933670				XP_937126
XP_933683				XP_937132
XP_933698				XP_937147
XP_933711				XP_937203
XP_933758				XP_937230
XP_934094				XP_937243
XP_934193				XP_937247
XP_934242				XP_937252
XP_934247				XP_937261
XP_934453				XP_937309
XP_934497				XP_937340
XP_934630				XP_937447
XP_934641				XP_937455
XP_934650				XP_937563
XP_934715				XP_937605
XP_934759				XP_937620
XP_934889				XP_937622
XP_934986				XP_937762
XP_935033				XP_937797
XP_935131				XP_937831
XP_935362				XP_937846
XP_935423				XP_937885
XP_935494				XP_937965
XP_935604				XP_937975
XP_936075				XP_937981
XP_936076				XP_937982
XP_936077				XP_937985
XP_936094				XP_937988
XP_936381				XP_937994
XP_936512				XP_937997
XP_936573				XP_938059
XP_936855				XP_938075
XP_937031				XP_938086
XP_937042				XP_938096
XP_937084				XP_938119
XP_937091				XP_938120
XP_937243				XP_938135
XP_937261				XP_938144
XP_937309				XP_938323
XP_937332				XP_938334
XP_937340				XP_938368
XP_937421				XP_938376
XP_937605				XP_938414
XP_937620				XP_938481
XP_937622				XP_938483
XP_937975				XP_938493
XP_937981				XP_938494
XP_937982				XP_938526
XP_937985				XP_938567
XP_937988				XP_938617
XP_937994				XP_938625
XP_937997				XP_938638
XP_938075				XP_938651
XP_938096				XP_938659
XP_938119				XP_938751
XP_938135				XP_938754
XP_938144				XP_938758
XP_938323				XP_938768
XP_938334				XP_938790
XP_938368				XP_938816
XP_938376				XP_938872
XP_938389				XP_939024
XP_938483				XP_939035
XP_938493				XP_939036
XP_938494				XP_939038
XP_938526				XP_939049
XP_938617				XP_939128
XP_938651				XP_939132
XP_938659				XP_939136
XP_938751				XP_939138
XP_938754				XP_939139
XP_938872				XP_939153
XP_939035				XP_939230
XP_939049				XP_939239
XP_939128				XP_939271
XP_939132				XP_939281
XP_939136				XP_939284
XP_939138				XP_939285
XP_939153				XP_939291
XP_939281				XP_939292
XP_939322				XP_939294
XP_939325				XP_939296
XP_939372				XP_939318
XP_939435				XP_939322
XP_939438				XP_939325
XP_939453				XP_939329
XP_939471				XP_939372
XP_939514				XP_939435
XP_939812				XP_939438
XP_939826				XP_939453
XP_939921				XP_939469
XP_939993				XP_939471
XP_940018				XP_939514
XP_940568				XP_939587
XP_949014				XP_939592
XP_949689				XP_939597
XP_949741				XP_939662
XP_950316				XP_939712
CAE12154				XP_939753
XP_001129932				XP_939812
XP_937965				XP_939826
XP_939036				XP_939921
EAW52335				XP_939993
EAW52336				XP_940006
EAW67842				XP_940018
EAW68789				XP_940078
NP_000373				XP_940454
NP_000412				XP_940455
NP_001005920				XP_940456
NP_001006114				XP_940457
NP_001007543				XP_940458
NP_001008745				XP_940459
NP_001009880				XP_940460
NP_001010897				XP_940568
NP_001010915				XP_949014
NP_001012419				XP_950296
NP_001013422				XP_950316
NP_001013662
NP_001013716
NP_001013721
NP_001013749
NP_001013750
NP_001017971
NP_001025028
NP_001025160
NP_001026875
NP_001073871
NP_002602
NP_002757
NP_003070
NP_003695
NP_008941
NP_054889
NP_055551
NP_055764
NP_055812
NP_055873
NP_056185
NP_057028
NP_057569
NP_060208
NP_060269
NP_060309
NP_060312
NP_060358
NP_060481
NP_060505
NP_060591
NP_060665
NP_060699
NP_060743
NP_060810
NP_060855
NP_061036
NP_061142
NP_064584
NP_064708
NP_064710
NP_067008
NP_068746
NP_071389
NP_071930
NP_075384
NP_078926
NP_079089
NP_079106
NP_079193
NP_079228
NP_079425
NP_085139
NP_110446
NP_112181
NP_113641
NP_113653
NP_115710
NP_115718
NP_115734
NP_116299
NP_116321
NP_149103
NP_201575
NP_219500
NP_443097
NP_443139
NP_443726
NP_478070
NP_478123
NP_563614
NP_597708
NP_612422
NP_612450
NP_612488
NP_612494
NP_653188
NP_653296
NP_653337
NP_659466
NP_689521
NP_689596
NP_689629
NP_689662
NP_689711
NP_689744
NP_689860
NP_690002
NP_690870
NP_699204
NP_714925
NP_775942
NP_775961
NP_775962
NP_775969
NP_777577
NP_787119
NP_839947
NP_872301
NP_872306
NP_872314
NP_919267
NP_938020
NP_951037
NP_955368
NP_996665
NP_997193
NP_997239
NP_997266
NP_997360
NP_997374
NP_998796
NP_998797
NP_999876
XP_001125682
XP_001125935
XP_001125965
XP_001126009
XP_001127862
XP_001128321
XP_001128323
XP_001128359
XP_001128767
XP_001128915
XP_001129491
XP_001129615
XP_001129845
XP_001130535
XP_001130600
XP_001131147
XP_001131257
XP_001131639
XP_001131951
XP_001132079
XP_001133220
XP_001133473
XP_001133520
XP_001134330
XP_049078
XP_209429
XP_291344
XP_294353
XP_370944
XP_371423
XP_373690
XP_374022
XP_374276
XP_377828
XP_379029
XP_380146
XP_497897
XP_498617
XP_498955
XP_499062
XP_499072
XP_499400
XP_931179
XP_931235
XP_931255
XP_931343
XP_931346
XP_931457
XP_931528
XP_931907
XP_932306
XP_932417
XP_932788
XP_932893
XP_933088
XP_933290
XP_933422
XP_933458
XP_933713
XP_933912
XP_934157
XP_934366
XP_934592
XP_934671
XP_934704
XP_934739
XP_934803
XP_934843
XP_934853
XP_935057
XP_935108
XP_935161
XP_935339
XP_935348
XP_935526
XP_935573
XP_935586
XP_935638
XP_935770
XP_935771
XP_935952
XP_935975
XP_935984
XP_936129
XP_936158
XP_936208
XP_936325
XP_936330
XP_936336
XP_936394
XP_936423
XP_936547
XP_936570
XP_936590
XP_936610
XP_936638
XP_936680
XP_936686
XP_936867
XP_936891
XP_937048
XP_937054
XP_937061
XP_937113
XP_937126
XP_937147
XP_937203
XP_937252
XP_937447
XP_937797
XP_937831
XP_938481
XP_938768
XP_938781
XP_938816
XP_939024
XP_939038
XP_939074
XP_939139
XP_939230
XP_939292
XP_939587
XP_939597
XP_939610
XP_939662
XP_939712
XP_939753
XP_940006
XP_940078
XP_940454
XP_940455
XP_940456
XP_940457
XP_940458
XP_940459
XP_940460
XP_948065
XP_949814
XP_950296
BAE46875
XP_936166
XP_936197
XP_936843
XP_937762
XP_938120
XP_938790
XP_939285
EAW52337
EAW69092
EAW69093
EAW69150
EAW69160
EAW74251
EAW74253
EAW75088
EAW75090
EAW84779
EAW84780
EAW84786
NP_000979
NP_001001692
NP_001004323
NP_001007177
NP_001009924
NP_001010845
NP_001013710
NP_001013711
NP_001015882
NP_001018072
NP_001018168
NP_001025169
NP_001025487
NP_005166
NP_009107
NP_054864
NP_054881
NP_054896
NP_055203
NP_055994
NP_056002
NP_056041
NP_056227
NP_057117
NP_057164
NP_057475
NP_057488
NP_057538
NP_057552
NP_060379
NP_060388
NP_060409
NP_060694
NP_060792
NP_064580
NP_065868
NP_078985
NP_079025
NP_079339
NP_112487
NP_112580
NP_115752
NP_116098
NP_149124
NP_149975
NP_542395
NP_588616
NP_612145
NP_644809
NP_660295
NP_683411
NP_689565
NP_689716
NP_689796
NP_689820
NP_689845
NP_689878
NP_689974
NP_714917
NP_759018
NP_775928
NP_776173
NP_776187
NP_919257
NP_919263
NP_940852
NP_940965
NP_976054
NP_991330
NP_997357
XP_001126692
XP_370758
XP_373908
XP_379215
XP_379432
XP_379477
XP_496155
XP_496223
XP_496650
XP_496743
XP_496791
XP_498610
XP_499024
XP_931082
XP_931122
XP_931308
XP_931836
XP_931908
XP_931929
XP_932187
XP_932615
XP_932681
XP_933296
XP_933753
XP_934285
XP_934375
XP_934516
XP_934634
XP_934690
XP_935117
XP_935263
XP_935618
XP_935692
XP_936176
XP_936331
XP_936382
XP_936582
XP_936611
XP_936617
XP_936860
XP_936904
XP_936922
XP_937096
XP_937098
XP_937118
XP_937132
XP_937230
XP_937247
XP_937455
XP_937563
XP_937846
XP_937885
XP_938059
XP_938086
XP_938414
XP_938567
XP_938625
XP_938638
XP_938758
XP_939239
XP_939271
XP_939284
XP_939291
XP_939294
XP_939296
XP_939318
XP_939329
XP_939469
XP_939592
AAH39109

## Sheet: WoLF PSORT
WoLF PSORT	Hypothetical proteins	Characterized proteins	Mito proteins	Removed proteins		WoLF PSORT+Smart	Hypothetical proteins	Characterized proteins	Mito proteins	Removed proteins
754/5855	199/754	123/754	31/123	394/754		154	48/154	94/154	26/94	11/154
NP_002757	ABC55436	NP_000009	NP_000009	NP_001001692		ABC55437	ABC55437	NP_000009	NP_000009	NP_001004299
NP_060616	ABC55437	NP_000413	NP_001002913	NP_001004299		CAB96538	CAB96538	NP_000413	NP_001002913	NP_001013643
NP_116295	CAB96538	NP_001002913	NP_001010845	NP_001004327		EAW74251	EAW74251	NP_001002913	NP_001010845	NP_001017965
XP_373908	EAW52338	NP_001005920	NP_001026904	NP_001004355		EAW74965	EAW74965	NP_001007538	NP_002602	NP_665808
XP_496743	EAW57042	NP_001007538	NP_002602	NP_001006116		EAW74966	EAW74966	NP_001008777	NP_057164	NP_694971
NP_055551	EAW57043	NP_001008777	NP_057117	NP_001007544		EAW75090	EAW75090	NP_001010845	NP_057588	NP_997357
NP_057588	EAW57044	NP_001010845	NP_057164	NP_001008235		EAW84160	EAW84160	NP_001010897	NP_060336	XP_001124630
NP_001010867	EAW57045	NP_001010897	NP_057588	NP_001008745		EAW84370	EAW84370	NP_001010915	NP_060358	XP_379817
NP_002046	EAW57455	NP_001010915	NP_060324	NP_001010871		EAW84371	EAW84371	NP_001012986	NP_060379	XP_497897
NP_112487	EAW68123	NP_001012986	NP_060336	NP_001010976		EAW84671	EAW84671	NP_001013648	NP_060616	XP_933422
NP_079228	EAW68789	NP_001013648	NP_060358	NP_001012729		NP_000009	NP_001001410	NP_001013716	NP_061968	XP_936208
NP_112580	EAW69160	NP_001013716	NP_060379	NP_001013643		NP_000413	NP_001001794	NP_001017964	NP_065199
NP_660310	EAW71878	NP_001013761	NP_060505	NP_001013732		NP_001001410	NP_001006114	NP_002046	NP_068746
XP_933360	EAW71883	NP_001017964	NP_060616	NP_001013745		NP_001001794	NP_001010867	NP_002117	NP_078813
XP_936638	EAW71997	NP_001017971	NP_061968	NP_001013749		NP_001002913	NP_001013662	NP_002268	NP_079117
NP_057117	EAW74251	NP_001026889	NP_065199	NP_001017965		NP_001004299	NP_001025170	NP_002602	NP_079193
NP_001001709	EAW74253	NP_001026897	NP_068746	NP_001018072		NP_001006114	NP_001036096	NP_002747	NP_079425
NP_001025160	EAW74381	NP_001026904	NP_078813	NP_001018856		NP_001007538	NP_001036694	NP_003762	NP_112487
NP_079004	EAW74563	NP_001034637	NP_079117	NP_001019780		NP_001008777	NP_001073870	NP_003800	NP_115690
NP_116098	EAW74965	NP_002046	NP_079193	NP_001020628		NP_001010845	NP_054896	NP_003826	NP_116193
NP_653337	EAW74966	NP_002117	NP_079425	NP_001020666		NP_001010867	NP_057491	NP_005845	NP_116295
XP_499400	EAW75077	NP_002268	NP_112487	NP_001025028		NP_001010897	NP_060311	NP_006686	NP_612422
XP_931908	EAW75088	NP_002602	NP_115690	NP_003940		NP_001010915	NP_064580	NP_006762	NP_777577
XP_933115	EAW75090	NP_002747	NP_116193	NP_054881		NP_001012986	NP_073598	NP_036253	NP_932068
XP_936582	EAW84160	NP_002757	NP_116295	NP_060437		NP_001013643	NP_077025	NP_054749	NP_940852
NP_060358	EAW84204	NP_003762	NP_612422	NP_079072		NP_001013648	NP_079004	NP_055892	NP_997227
NP_078796	EAW84369	NP_003800	NP_777577	NP_110441		NP_001013662	NP_079228	NP_056158
NP_113641	EAW84370	NP_003826	NP_789788	NP_115747		NP_001013716	NP_112181	NP_056469
NP_689974	EAW84371	NP_005845	NP_932068	NP_116263		NP_001017964	NP_113641	NP_056518
NP_872314	EAW84376	NP_006686	NP_940852	NP_116299		NP_001017965	NP_201575	NP_057109
NP_955368	EAW84667	NP_006762	NP_997227	NP_116310		NP_001025170	NP_478061	NP_057164
XP_291028	EAW84668	NP_036253		NP_443726		NP_001036096	NP_542395	NP_057583
XP_932893	EAW84669	NP_054749		NP_563614		NP_001036694	NP_543024	NP_057588
XP_937096	EAW84671	NP_055892		NP_597708		NP_001073870	NP_612455	NP_060309
XP_937098	NP_001001410	NP_055952		NP_598331		NP_002046	NP_653296	NP_060336
XP_939592	NP_001001709	NP_056158		NP_620585		NP_002117	NP_653337	NP_060358
EAW68123	NP_001001794	NP_056236		NP_665808		NP_002268	NP_659465	NP_060379
NP_001006114	NP_001001795	NP_056469		NP_694971		NP_002602	NP_659466	NP_060388
NP_112181	NP_001004323	NP_056518		NP_715631		NP_002747	NP_660295	NP_060529
NP_079117	NP_001004351	NP_057109		NP_775793		NP_003762	NP_660310	NP_060599
NP_653249	NP_001006114	NP_057117		NP_775892		NP_003800	NP_663748	NP_060616
NP_653270	NP_001007177	NP_057164		NP_775923		NP_003826	NP_689482	NP_060699
NP_665808	NP_001008703	NP_057583		NP_775944		NP_005845	NP_689565	NP_060816
NP_478061	NP_001008704	NP_057588		NP_775948		NP_006686	NP_689629	NP_060855
NP_714917	NP_001008896	NP_060309		NP_775953		NP_006762	NP_689633	NP_061968
NP_997227	NP_001009894	NP_060324		NP_777607		NP_036253	NP_710156	NP_064708
XP_370932	NP_001010867	NP_060336		NP_872340		NP_054749	NP_776163	NP_065141
XP_931122	NP_001010878	NP_060358		NP_951037		NP_054896	NP_776176	NP_065157
XP_932681	NP_001013662	NP_060379		NP_976053		NP_055892		NP_065199
XP_933615	NP_001013864	NP_060388		NP_997266		NP_056158		NP_068746
XP_933422	NP_001017361	NP_060505		NP_997311		NP_056469		NP_071381
XP_935984	NP_001017987	NP_060529		NP_997353		NP_056518		NP_073576
XP_936129	NP_001019765	NP_060599		NP_997357		NP_057109		NP_073621
XP_936586	NP_001025034	NP_060616		NP_997373		NP_057164		NP_078813
XP_939753	NP_001025160	NP_060699		NP_997383		NP_057491		NP_078822
XP_938029	NP_001025170	NP_060816		NP_997386		NP_057583		NP_078836
NP_000009	NP_001026870	NP_060855		XP_001124630		NP_057588		NP_079106
NP_064708	NP_001026875	NP_061968		XP_001125682		NP_060309		NP_079117
NP_689695	NP_001036096	NP_064708		XP_001126009		NP_060311		NP_079193
XP_495918	NP_001036694	NP_065141		XP_001126122		NP_060336		NP_079203
XP_936331	NP_001073870	NP_065157		XP_001126236		NP_060358		NP_079425
XP_939647	NP_054896	NP_065199		XP_001126318		NP_060379		NP_079509
XP_940568	NP_055551	NP_068746		XP_001126421		NP_060388		NP_110446
XP_940006	NP_055588	NP_071381		XP_001126692		NP_060529		NP_112487
NP_057164	NP_055873	NP_073576		XP_001127193		NP_060599		NP_114104
EAW74251	NP_056185	NP_073621		XP_001127296		NP_060616		NP_115609
EAW84668	NP_056422	NP_078813		XP_001127340		NP_060699		NP_115678
NP_001017361	NP_057081	NP_078822		XP_001127482		NP_060816		NP_115690
NP_073576	NP_057259	NP_078836		XP_001127671		NP_060855		NP_116193
NP_077025	NP_057488	NP_078981		XP_001127833		NP_061968		NP_116229
NP_114104	NP_057491	NP_079106		XP_001127857		NP_064580		NP_116295
NP_597708	NP_057571	NP_079117		XP_001127917		NP_064708		NP_149124
NP_689629	NP_057697	NP_079193		XP_001128167		NP_065141		NP_478123
NP_775778	NP_060170	NP_079203		XP_001128278		NP_065157		NP_612422
NP_689662	NP_060311	NP_079425		XP_001128321		NP_065199		NP_653249
NP_776187	NP_060333	NP_079509		XP_001128323		NP_068746		NP_653270
NP_714925	NP_060468	NP_110446		XP_001128729		NP_071381		NP_689831
XP_001129134	NP_060636	NP_112487		XP_001128767		NP_073576		NP_695002
XP_001127296	NP_060694	NP_112580		XP_001128772		NP_073598		NP_775817
XP_374276	NP_060750	NP_114104		XP_001128936		NP_073621		NP_777577
XP_001130600	NP_060817	NP_115609		XP_001129134		NP_077025		NP_817084
XP_001130535	NP_061039	NP_115661		XP_001129173		NP_078813		NP_848635
XP_379432	NP_061881	NP_115678		XP_001129198		NP_078822		NP_861440
XP_496155	NP_064580	NP_115690		XP_001129249		NP_078836		NP_872312
XP_934715	NP_073598	NP_115734		XP_001130194		NP_079004		NP_872313
XP_934843	NP_077025	NP_116193		XP_001130535		NP_079106		NP_919257
XP_938625	NP_078796	NP_116229		XP_001130600		NP_079117		NP_932068
XP_938119	NP_078903	NP_116295		XP_001131380		NP_079193		NP_940852
XP_938494	NP_078959	NP_149124		XP_001131633		NP_079203		NP_945355
XP_939074	NP_079004	NP_478123		XP_001132025		NP_079228		NP_954574
XP_939038	NP_079104	NP_612422		XP_001132235		NP_079425		NP_955368
XP_939028	NP_079228	NP_612468		XP_001132654		NP_079509		NP_976054
XP_948065	NP_112181	NP_653249		XP_001133520		NP_110446		NP_981957
NP_056185	NP_113612	NP_653270		XP_001134330		NP_112181		NP_997227
NP_057488	NP_113641	NP_659455		XP_096733		NP_112487
XP_937309	NP_115689	NP_689605		XP_291028		NP_113641
EAW71878	NP_115718	NP_689662		XP_293449		NP_114104
NP_001001692	NP_116072	NP_689709		XP_294353		NP_115609
NP_001004323	NP_116098	NP_689831		XP_295263		NP_115678
NP_001010871	NP_116189	NP_694940		XP_370944		NP_115690
NP_001013761	NP_201575	NP_695002		XP_371106		NP_116193
NP_071381	NP_443097	NP_775817		XP_371469		NP_116229
NP_065141	NP_478061	NP_776160		XP_372792		NP_116295
NP_078981	NP_542390	NP_777577		XP_373463		NP_149124
NP_115689	NP_542395	NP_789788		XP_373690		NP_201575
NP_115690	NP_543024	NP_817084		XP_374003		NP_478061
NP_653198	NP_612145	NP_848635		XP_374088		NP_478123
NP_775953	NP_612367	NP_861440		XP_374200		NP_542395
NP_997374	NP_612427	NP_872312		XP_374379		NP_543024
XP_001128729	NP_612443	NP_872313		XP_374836		NP_612422
XP_001128936	NP_612455	NP_919257		XP_375099		NP_612455
NP_997239	NP_612488	NP_932068		XP_375845		NP_653249
XP_370944	NP_653198	NP_938026		XP_376342		NP_653270
XP_498631	NP_653268	NP_940852		XP_377041		NP_653296
XP_379215	NP_653296	NP_940984		XP_377446		NP_653337
XP_931323	NP_653337	NP_945355		XP_378211		NP_659465
XP_934355	NP_659465	NP_954574		XP_378238		NP_659466
XP_934592	NP_659466	NP_955368		XP_378436		NP_660295
XP_934853	NP_660295	NP_976054		XP_378655		NP_660310
XP_935117	NP_660310	NP_981957		XP_379215		NP_663748
XP_936076	NP_660349	NP_997204		XP_379228		NP_665808
XP_938816	NP_663748	NP_997227		XP_379386		NP_689482
XP_939294	NP_689482	NP_997722		XP_379398		NP_689565
XP_939296	NP_689563			XP_379432		NP_689629
NP_036253	NP_689565			XP_379454		NP_689633
NP_056158	NP_689629			XP_379479		NP_689831
EAW84669	NP_689633			XP_379722		NP_694971
EAW84671	NP_689695			XP_379817		NP_695002
NP_001005920	NP_689716			XP_380121		NP_710156
NP_001013716	NP_689744			XP_380146		NP_775817
NP_001020628	NP_689821			XP_495918		NP_776163
NP_001026889	NP_689845			XP_496115		NP_776176
NP_001036096	NP_689974			XP_496155		NP_777577
NP_003940	NP_710156			XP_496251		NP_817084
NP_079072	NP_714917			XP_496330		NP_848635
NP_116072	NP_714925			XP_496331		NP_861440
NP_612443	NP_775778			XP_496650		NP_872312
NP_775938	NP_775800			XP_496672		NP_872313
NP_817084	NP_775879			XP_496743		NP_919257
XP_001125682	NP_775928			XP_496783		NP_932068
XP_001129491	NP_775938			XP_496905		NP_940852
XP_374088	NP_775958			XP_497897		NP_945355
XP_373688	NP_776163			XP_498631		NP_954574
XP_373690	NP_776176			XP_498647		NP_955368
XP_371106	NP_776187			XP_498902		NP_976054
XP_373453	NP_787067			XP_498914		NP_981957
XP_001133520	NP_848603			XP_498945		NP_997227
XP_001131639	NP_848664			XP_499008		NP_997357
XP_499024	NP_872301			XP_499024		XP_001124630
XP_496330	NP_872314			XP_499072		XP_379817
XP_931116	NP_872326			XP_499075		XP_497897
XP_496251	NP_872332			XP_499239		XP_933422
XP_930976	NP_899229			XP_499330		XP_936208
XP_934803	NP_942146			XP_499338		|NP_003940
XP_935693	NP_991330			XP_499400
XP_935734	NP_996892			XP_930881
XP_935750	NP_997004			XP_930976
XP_935765	NP_997239			XP_931022
XP_935778	NP_997284			XP_931030
XP_935791	NP_997337			XP_931088
XP_935802	NP_997374			XP_931116
XP_935815	NP_997380			XP_931122
XP_935837	NP_997528			XP_931167
XP_935855	XP_001129354			XP_931185
XP_935864	XP_001129491			XP_931255
XP_935874	XP_001130628			XP_931308
XP_937147	XP_001131639			XP_931323
XP_938906	XP_001132531			XP_931343
XP_939139	XP_001133220			XP_931524
XP_939522	XP_001133423			XP_931549
XP_938951	XP_001133473			XP_931648
XP_940168	XP_168053			XP_931688
NP_060311	XP_209234			XP_931722
NP_060468	XP_211174			XP_931814
EAW74253	XP_370758			XP_931864
EAW84376	XP_370932			XP_931881
EAW84667	XP_373453			XP_931908
NP_001008745	XP_373688			XP_931929
NP_001012986	XP_373908			XP_932049
NP_001073870	XP_374142			XP_932090
NP_068746	XP_374276			XP_932105
NP_116229	XP_378472			XP_932131
NP_612455	XP_379380			XP_932235
NP_653296	XP_496109			XP_932328
NP_689845	XP_499305			XP_932615
NP_951037	XP_931048			XP_932681
NP_976053	XP_932893			XP_932788
NP_789788	XP_933559			XP_932804
NP_997383	XP_934089			XP_932981
XP_001128321	XP_936241			XP_933115
XP_001126009	XP_936570			XP_933151
XP_295263	XP_936586			XP_933169
XP_370758	XP_936855			XP_933172
XP_497897	XP_937421			XP_933226
XP_931030	XP_939074			XP_933284
XP_931929	XP_939500			XP_933331
XP_934970	XP_939898			XP_933360
XP_935586	XP_948065			XP_933364
XP_936677	XP_949741			XP_933374
XP_937084				XP_933422
XP_936570				XP_933439
XP_939024				XP_933464
NP_054881				XP_933487
NP_055892				XP_933496
XP_938059				XP_933582
EAW74965				XP_933615
EAW74966				XP_933709
EAW84160				XP_933713
NP_001013643				XP_933735
NP_001034637				XP_933959
NP_005845				XP_934034
NP_003826				XP_934104
NP_065157				XP_934242
NP_113612				XP_934329
NP_115718				XP_934355
NP_078903				XP_934386
NP_612367				XP_934453
NP_612488				XP_934506
NP_689565				XP_934520
NP_940984				XP_934553
NP_997004				XP_934555
NP_997353				XP_934573
XP_001126318				XP_934592
XP_001126122				XP_934634
XP_001130194				XP_934651
XP_496672				XP_934689
XP_496650				XP_934690
XP_380146				XP_934715
XP_499305				XP_934731
XP_932788				XP_934739
XP_932615				XP_934759
XP_931648				XP_934803
XP_934690				XP_934807
XP_933496				XP_934843
XP_935638				XP_934853
XP_936381				XP_934871
XP_936922				XP_934890
XP_936208				XP_934912
XP_936904				XP_934954
XP_936593				XP_934970
XP_939609				XP_935033
XP_939035				XP_935056
XP_940157				XP_935117
XP_940159				XP_935131
XP_940161				XP_935136
XP_940163				XP_935261
XP_940165				XP_935339
XP_940167				XP_935349
XP_940169				XP_935377
XP_940444				XP_935452
XP_940454				XP_935526
XP_940455				XP_935573
XP_940456				XP_935586
XP_940457				XP_935588
XP_940458				XP_935604
XP_940459				XP_935638
XP_940460				XP_935693
NP_056236				XP_935700
XP_937923				XP_935711
EAW57043				XP_935734
EAW75088				XP_935750
NP_001007177				XP_935754
NP_001017965				XP_935765
NP_001026875				XP_935770
NP_001026904				XP_935778
NP_001025170				XP_935791
NP_060599				XP_935795
NP_060816				XP_935802
NP_065199				XP_935815
NP_078836				XP_935837
NP_060694				XP_935843
NP_064580				XP_935855
NP_116189				XP_935864
NP_443097				XP_935874
NP_201575				XP_935895
NP_695002				XP_935984
NP_954574				XP_936076
NP_997373				XP_936129
XP_001129198				XP_936156
XP_001129173				XP_936208
XP_001128278				XP_936321
XP_001128772				XP_936324
XP_375845				XP_936331
XP_096733				XP_936381
XP_374379				XP_936382
XP_374142				XP_936440
XP_001131633				XP_936512
XP_001132025				XP_936582
XP_001132235				XP_936593
XP_931022				XP_936604
XP_930881				XP_936638
XP_931308				XP_936664
XP_931088				XP_936674
XP_933172				XP_936677
XP_934731				XP_936719
XP_934506				XP_936748
XP_934089				XP_936762
XP_935588				XP_936843
XP_935895				XP_936904
XP_935700				XP_936922
XP_935754				XP_936962
XP_935131				XP_936973
XP_938909				XP_937061
XP_938617				XP_937084
XP_939712				XP_937096
XP_939306				XP_937098
XP_939311				XP_937101
XP_939059				XP_937132
XP_939515				XP_937147
XP_940173				XP_937180
NP_060309				XP_937189
XP_937447				XP_937198
EAW84371				XP_937232
NP_001006116				XP_937309
NP_001013648				XP_937399
NP_001010915				XP_937407
NP_001008777				XP_937420
NP_001013749				XP_937447
NP_001018856				XP_937449
NP_061968				XP_937471
NP_115747				XP_937509
NP_115661				XP_937646
NP_115609				XP_937762
NP_078959				XP_937805
NP_542395				XP_937841
NP_620585				XP_937923
NP_689744				XP_937944
NP_997722				XP_937961
XP_001127917				XP_937997
XP_001127857				XP_938000
XP_496115				XP_938002
XP_496331				XP_938029
XP_499330				XP_938038
XP_499239				XP_938059
XP_378472				XP_938119
XP_934890				XP_938125
XP_934689				XP_938167
XP_933559				XP_938176
XP_935136				XP_938210
XP_938611				XP_938252
XP_938773				XP_938294
XP_938788				XP_938295
XP_938711				XP_938321
XP_939796				XP_938391
XP_939080				XP_938401
XP_939812				XP_938411
XP_940021				XP_938416
XP_949407				XP_938427
NP_056518				XP_938446
NP_055873				XP_938461
NP_057109				XP_938486
NP_060379				XP_938494
XP_937449				XP_938567
XP_937646				XP_938609
EAW57044				XP_938611
EAW57045				XP_938617
EAW68789				XP_938625
NP_001007544				XP_938638
NP_001008235				XP_938648
NP_001010845				XP_938659
NP_003762				XP_938711
NP_002747				XP_938771
NP_001013745				XP_938773
NP_001013864				XP_938774
NP_001017987				XP_938780
NP_001020666				XP_938785
NP_073621				XP_938788
NP_060855				XP_938806
NP_079193				XP_938816
NP_079104				XP_938850
NP_110446				XP_938872
NP_689482				XP_938892
NP_689716				XP_938901
NP_981957				XP_938902
NP_997311				XP_938906
XP_001126692				XP_938909
XP_001128767				XP_938951
XP_001127833				XP_939024
XP_001128323				XP_939028
NP_997204				XP_939035
XP_374003				XP_939038
XP_378211				XP_939049
XP_931185				XP_939057
XP_377446				XP_939059
XP_931722				XP_939080
XP_934104				XP_939139
XP_935843				XP_939164
XP_935711				XP_939253
XP_936512				XP_939292
XP_936324				XP_939294
XP_936604				XP_939296
XP_938902				XP_939306
XP_938872				XP_939311
XP_938901				XP_939515
XP_938648				XP_939522
XP_940154				XP_939592
XP_949741				XP_939609
NP_060505				XP_939647
NP_060333				XP_939699
NP_056422				XP_939712
NP_060336				XP_939753
NP_057583				XP_939796
NP_055588				XP_939812
XP_937421				XP_940006
XP_937805				XP_940021
EAW74381				XP_940154
EAW84369				XP_940157
NP_001004299				XP_940159
NP_002268				XP_940161
NP_001017971				XP_940163
NP_001025028				XP_940165
NP_001036694				XP_940167
NP_001026870				XP_940168
NP_079425				XP_940169
NP_543024				XP_940173
NP_563614				XP_940420
NP_612468				XP_940444
NP_689709				XP_940454
NP_715631				XP_940455
NP_775928				XP_940456
NP_777577				XP_940457
NP_848664				XP_940458
NP_932068				XP_940459
NP_899229				XP_940460
NP_997528				XP_940568
XP_001128167				XP_944015
XP_001127340				XP_948086
XP_294353				XP_949007
XP_001133220				XP_949139
XP_001133473				XP_949230
XP_211174				XP_949407
XP_498914				XP_949533
XP_379380
XP_932131
XP_931343
XP_933374
XP_934242
XP_934634
XP_933709
XP_935573
XP_936843
XP_937232
XP_938252
XP_938659
XP_938416
XP_938446
XP_938391
XP_938125
XP_938294
XP_938567
XP_939898
XP_949533
NP_056469
NP_057697
NP_057259
NP_060388
CAB96538
EAW57042
EAW84370
NP_001001795
NP_001004355
NP_001008896
NP_001010878
NP_001004351
NP_006686
NP_002602
NP_001018072
NP_001026897
NP_060750
NP_073598
NP_116263
NP_079106
NP_116193
NP_149124
NP_663748
NP_612427
NP_694940
NP_775892
NP_776176
NP_775800
NP_775879
NP_710156
NP_872312
NP_940852
NP_861440
NP_997380
XP_001127193
XP_001127671
XP_374200
XP_373463
XP_001132654
XP_371469
XP_209234
XP_377041
XP_498902
XP_498945
XP_496783
XP_379722
XP_932804
XP_931864
XP_934386
XP_933169
XP_934871
XP_933464
XP_934453
XP_934651
XP_937132
XP_936973
XP_938167
XP_938486
XP_938806
NP_060170
NP_055952
NP_057491
XP_937762
XP_937841
ABC55436
EAW57455
EAW69160
NP_001008703
NP_001008704
NP_001010897
NP_001012729
NP_001025034
NP_060817
NP_078813
NP_110441
NP_478123
NP_689563
NP_689605
NP_542390
NP_659466
NP_775923
NP_776163
NP_689831
NP_919257
NP_848603
NP_872326
NP_991330
NP_997284
NP_997266
XP_293449
XP_001134330
XP_168053
XP_379398
XP_379454
XP_380121
XP_499072
XP_931167
XP_379817
XP_931881
XP_932981
XP_933284
XP_933735
XP_933959
XP_934739
XP_934573
XP_936382
XP_936962
XP_936664
XP_936674
XP_936748
XP_936762
XP_937180
XP_937189
XP_937198
XP_936855
XP_936241
XP_938210
XP_938295
XP_938609
XP_938771
XP_938780
XP_938785
XP_938321
XP_944015
NP_060324
NP_060437
NP_054896
XP_937961
XP_937509
NP_000413
ABC55437
EAW84204
NP_001004327
NP_001009894
NP_001013662
NP_001001794
NP_003800
NP_060529
NP_061039
NP_115734
NP_116299
NP_116310
NP_443726
NP_660349
NP_689633
NP_775817
NP_775793
NP_776160
NP_694971
NP_872340
NP_976054
NP_787067
XP_001129354
XP_001126421
XP_001126236
XP_372792
XP_001133423
XP_001131380
XP_378436
XP_499075
XP_931048
XP_931255
XP_496109
XP_378655
XP_933439
XP_934807
XP_934034
XP_933151
XP_933331
XP_935349
XP_935452
XP_934954
XP_935339
XP_935795
XP_936321
XP_936719
XP_938850
XP_938401
XP_938427
XP_939057
XP_939292
XP_939253
XP_948086
XP_949230
XP_940420
NP_054749
XP_937420
XP_937407
XP_938000
XP_937997
EAW52338
NP_001010976
NP_078822
NP_115678
NP_653268
NP_612145
NP_775944
NP_689821
NP_777607
NP_945355
NP_942146
NP_938026
XP_001124630
XP_001129249
XP_374836
XP_499008
XP_932235
XP_931524
XP_932105
XP_931814
XP_934520
XP_934555
XP_933582
XP_933226
XP_934759
XP_935261
XP_934912
XP_935770
XP_936156
XP_936440
XP_937101
XP_937061
XP_938461
XP_938411
XP_939500
XP_939164
XP_939699
XP_949007
NP_057571
EAW71997
EAW74563
EAW75090
NP_001002913
NP_001007538
NP_001019780
NP_001019765
NP_061881
NP_060699
NP_079509
NP_659465
NP_612422
NP_775958
NP_996892
NP_997357
NP_997386
XP_001127482
NP_997337
XP_001130628
XP_001132531
XP_379386
XP_379479
XP_931688
XP_931549
XP_932328
XP_934329
XP_933487
XP_935604
XP_935056
XP_935033
XP_938892
XP_938176
XP_949139
XP_937399
XP_937944
XP_938002
EAW71883
NP_001001410
NP_006762
NP_001017964
NP_060636
NP_660295
NP_848635
XP_378238
XP_498647
XP_932090
XP_932049
XP_933364
XP_934553
XP_933713
XP_935526
XP_938774
XP_938638
XP_938038
XP_937471
NP_001013732
NP_079203
NP_598331
NP_872332
XP_375099
XP_379228
XP_376342
XP_935377
XP_939049
NP_057081
EAW75077
NP_659455
NP_872301
NP_002117
NP_775948
NP_872313
XP_496905
XP_499338

## Sheet: TargetP results (mito)
Accession nr.	Reliability class		Removed proteins from reliability class A-C	Removed proteins from reliability class A	Characterized proteins from reliable class A-C	Characterized proteins from reliable class A	Mitochondrial proteins from reliability class A-C	Mitochondrial proteins from reliability class A
			315/538	15/52	75/538	18/52	32/538	14/52
NP_000009	A		NP_001001678	NP_001010871	NP_000009	NP_000009	NP_000009	NP_000009
NP_000373	A		NP_001001679	NP_001013707	NP_000373	NP_000373	NP_000373	NP_000373
NP_001010871	A		NP_001004327	NP_001020666	NP_001002913	NP_057117	NP_001002913	NP_057117
EAW57455	A		NP_001004355	NP_079072	NP_001005920	NP_057164	NP_001010845	NP_057164
EAW74251	A		NP_001007543	XP_001128167	NP_001008777	NP_060324	NP_001026904	NP_060324
EAW75088	A		NP_001007544	XP_001130535	NP_001010845	NP_060358	NP_054889	NP_060358
EAW75090	A		NP_001008236	XP_001130600	NP_001013716	NP_060616	NP_057117	NP_060616
EAW84160	A		NP_001008237	XP_374200	NP_001026904	NP_064708	NP_057164	NP_065199
NP_055588	A		NP_001010871	XP_374379	NP_001028174	NP_065199	NP_057588	NP_079425
NP_001013707	A		NP_001010910	XP_497897	NP_001034637	NP_079425	NP_060324	NP_112487
NP_001020666	A		NP_001012729	XP_933188	NP_002757	NP_112487	NP_060358	NP_116295
NP_001036096	A		NP_001013707	XP_933331	NP_005845	NP_112580	NP_060379	NP_777577
NP_057488	A		NP_001013735	XP_937252	NP_036253	NP_116295	NP_060505	NP_919267
NP_060616	A		NP_001013741	XP_938872	NP_054889	NP_777577	NP_060616	NP_997227
NP_060324	A		NP_001013745	XP_939028	NP_056018	NP_839947	NP_060743
NP_065199	A		NP_001013750		NP_056236	NP_919267	NP_061968
NP_057164	A		NP_001018071		NP_057117	NP_955368	NP_065199
NP_060358	A		NP_001018072		NP_057164	NP_997227	NP_068746
NP_078795	A		NP_001020628		NP_057296		NP_078813
NP_077025	A		NP_001020637		NP_057588		NP_079117
NP_064708	A		NP_001020666		NP_060208		NP_079193
NP_057117	A		NP_001028688		NP_060324		NP_079425
NP_079072	A		NP_056184		NP_060358		NP_112487
NP_079081	A		NP_076428		NP_060379		NP_115690
NP_112487	A		NP_079072		NP_060388		NP_116295
NP_115689	A		NP_079158		NP_060419		NP_612422
NP_116295	A		NP_079167		NP_060505		NP_612494
NP_612455	A		NP_116263		NP_060616		NP_777577
NP_612367	A		NP_597708		NP_060743		NP_789788
NP_079425	A		NP_620585		NP_060816		NP_919267
NP_112580	A		NP_671727		NP_060855		NP_932068
NP_689563	A		NP_694971		NP_061968		NP_997227
NP_839947	A		NP_715635		NP_064708
NP_777577	A		NP_775772		NP_065141
NP_714925	A		NP_775793		NP_065199
NP_955368	A		NP_775892		NP_068746
NP_997227	A		NP_775942		NP_071439
NP_997239	A		NP_775944		NP_076996
XP_001128167	A		NP_777607		NP_078813
NP_919267	A		NP_872340		NP_079106
XP_497897	A		NP_872402		NP_079117
XP_374200	A		NP_963859		NP_079193
XP_374379	A		NP_982273		NP_079425
XP_001130600	A		NP_997353		NP_112487
XP_001130535	A		NP_997357		NP_112580
XP_933331	A		NP_997373		NP_115690
XP_933188	A		NP_997382		NP_116229
XP_499305	A		XP_001126009		NP_116295
XP_937252	A		XP_001127482		NP_116321
XP_938872	A		XP_001127524		NP_149124
XP_939028	A		XP_001127671		NP_542394
XP_939610	A		XP_001127833		NP_612422
NP_001001795	B		XP_001127905		NP_612442
NP_001004323	B		XP_001128167		NP_612494
NP_001004355	B		XP_001128278		NP_631918
NP_001006114	B		XP_001128321		NP_653188
NP_001005920	B		XP_001128729		NP_653249
NP_001008703	B		XP_001128772		NP_653270
NP_001008704	B		XP_001128822		NP_659455
NP_001008777	B		XP_001128910		NP_689662
NP_001010845	B		XP_001128936		NP_689671
NP_001010867	B		XP_001129388		NP_689831
NP_001010878	B		XP_001129401		NP_690852
EAW52336	B		XP_001129439		NP_694940
EAW69150	B		XP_001129510		NP_714924
EAW72619	B		XP_001129932		NP_777577
EAW74253	B		XP_001130194		NP_789788
EAW84779	B		XP_001130535		NP_839947
NP_036253	B		XP_001130600		NP_919267
NP_055873	B		XP_001130855		NP_932068
NP_001012729	B		XP_001131147		NP_955368
NP_001013735	B		XP_001131380		NP_976054
NP_001013745	B		XP_001132025		NP_981957
NP_001017987	B		XP_001132235		NP_997204
NP_001018071	B		XP_001133149		NP_997227
NP_001018072	B		XP_211367
NP_001019765	B		XP_290670
NP_001020628	B		XP_293449
NP_001026904	B		XP_295263
NP_001028688	B		XP_370944
NP_001013754	B		XP_371106
NP_002757	B		XP_373463
NP_057588	B		XP_374200
NP_060816	B		XP_374379
NP_061968	B		XP_375845
NP_077275	B		XP_376342
NP_078796	B		XP_378655
NP_078813	B		XP_378859
NP_057081	B		XP_379079
NP_060743	B		XP_379194
NP_065141	B		XP_379424
NP_076428	B		XP_379454
NP_057259	B		XP_379479
NP_060694	B		XP_379543
NP_060591	B		XP_379722
NP_060379	B		XP_495918
NP_068746	B		XP_496115
NP_060388	B		XP_496155
NP_116229	B		XP_496251
NP_542394	B		XP_496330
NP_079193	B		XP_496618
NP_201575	B		XP_496650
NP_653249	B		XP_496672
NP_653270	B		XP_496960
NP_116321	B		XP_496961
NP_612422	B		XP_497039
NP_620585	B		XP_497897
NP_079106	B		XP_498617
NP_478061	B		XP_498817
NP_597708	B		XP_498945
NP_149124	B		XP_498955
NP_079158	B		XP_499019
NP_115690	B		XP_499024
NP_078985	B		XP_499075
NP_079228	B		XP_499400
NP_689634	B		XP_930881
NP_714924	B		XP_930904
NP_714917	B		XP_930976
NP_775892	B		XP_931022
NP_775938	B		XP_931030
NP_775944	B		XP_931082
NP_775772	B		XP_931122
NP_694971	B		XP_931185
NP_777607	B		XP_931235
NP_848664	B		XP_931255
NP_689831	B		XP_931269
NP_689662	B		XP_931287
NP_789788	B		XP_931308
NP_848603	B		XP_931457
NP_689565	B		XP_931546
NP_689672	B		XP_931722
NP_775962	B		XP_931798
NP_689716	B		XP_931804
NP_775879	B		XP_932083
NP_872402	B		XP_932115
NP_963859	B		XP_932136
NP_997353	B		XP_932306
NP_997357	B		XP_932415
NP_997373	B		XP_932496
NP_997380	B		XP_932581
NP_997382	B		XP_932681
NP_997374	B		XP_932788
NP_998796	B		XP_932804
NP_998797	B		XP_932810
XP_001128051	B		XP_932981
XP_001127833	B		XP_933088
XP_001127671	B		XP_933174
XP_001128278	B		XP_933188
XP_001128772	B		XP_933284
NP_938020	B		XP_933331
NP_932068	B		XP_933360
XP_211367	B		XP_933418
XP_375845	B		XP_933464
XP_495918	B		XP_933487
XP_496115	B		XP_933670
XP_379479	B		XP_933683
XP_498945	B		XP_933711
XP_496672	B		XP_933713
XP_496330	B		XP_933735
XP_496618	B		XP_933959
XP_496650	B		XP_934034
XP_379380	B		XP_934055
XP_496961	B		XP_934104
XP_295263	B		XP_934168
XP_498617	B		XP_934316
XP_371106	B		XP_934355
XP_293449	B		XP_934386
XP_001131147	B		XP_934453
XP_373453	B		XP_934508
XP_001133149	B		XP_934555
XP_001132025	B		XP_934606
XP_292785	B		XP_934731
XP_001132235	B		XP_934739
XP_049078	B		XP_934853
XP_933464	B		XP_934889
XP_931185	B		XP_934908
XP_931722	B		XP_935006
XP_933418	B		XP_935136
XP_931798	B		XP_935349
XP_931269	B		XP_935537
XP_932981	B		XP_935541
XP_931255	B		XP_935542
XP_930881	B		XP_935555
XP_933360	B		XP_935588
XP_498955	B		XP_935618
XP_499019	B		XP_935693
XP_932496	B		XP_935711
XP_932805	B		XP_935734
XP_935588	B		XP_935738
XP_935006	B		XP_935750
XP_935843	B		XP_935765
XP_934731	B		XP_935778
XP_933735	B		XP_935791
XP_934739	B		XP_935802
XP_935618	B		XP_935815
XP_933713	B		XP_935837
XP_933753	B		XP_935843
XP_935738	B		XP_935855
XP_937340	B		XP_935864
XP_937426	B		XP_935874
XP_937054	B		XP_935895
XP_936624	B		XP_935916
XP_937399	B		XP_935929
XP_937447	B		XP_935947
XP_936677	B		XP_936075
XP_937084	B		XP_936094
XP_936331	B		XP_936129
XP_936593	B		XP_936158
XP_937449	B		XP_936208
XP_937622	B		XP_936249
XP_936249	B		XP_936288
XP_937132	B		XP_936325
XP_936590	B		XP_936330
XP_938520	B		XP_936331
XP_938461	B		XP_936336
XP_938302	B		XP_936381
XP_938850	B		XP_936397
XP_939074	B		XP_936512
XP_937882	B		XP_936593
XP_938901	B		XP_936624
XP_938906	B		XP_936677
XP_938909	B		XP_936820
XP_938299	B		XP_937031
XP_938401	B		XP_937048
XP_938405	B		XP_937054
XP_938411	B		XP_937084
XP_937827	B		XP_937132
XP_938486	B		XP_937147
XP_939024	B		XP_937230
XP_938446	B		XP_937252
XP_938230	B		XP_937261
XP_938119	B		XP_937340
XP_937965	B		XP_937399
XP_938651	B		XP_937407
XP_938418	B		XP_937426
XP_938421	B		XP_937447
XP_938075	B		XP_937449
XP_940154	B		XP_937455
XP_940157	B		XP_937568
XP_940159	B		XP_937622
XP_940161	B		XP_937827
XP_940163	B		XP_937831
XP_940165	B		XP_937965
XP_940167	B		XP_938063
XP_940168	B		XP_938075
XP_940169	B		XP_938119
XP_940173	B		XP_938230
XP_940568	B		XP_938299
XP_939306	B		XP_938302
XP_939311	B		XP_938401
XP_939139	B		XP_938405
XP_949533	B		XP_938411
XP_939500	B		XP_938414
XP_939867	B		XP_938416
XP_949014	B		XP_938418
XP_944150	B		XP_938419
NP_001001678	C		XP_938421
NP_001001679	C		XP_938446
NP_001002913	C		XP_938461
NP_001004327	C		XP_938486
NP_001007177	C		XP_938493
NP_001007543	C		XP_938494
NP_001007544	C		XP_938498
NP_001008236	C		XP_938520
NP_001008237	C		XP_938542
NP_001008737	C		XP_938564
NP_001010910	C		XP_938567
NP_001001794	C		XP_938625
EAW52335	C		XP_938629
EAW52337	C		XP_938651
EAW57042	C		XP_938850
EAW57043	C		XP_938872
EAW57044	C		XP_938901
EAW57045	C		XP_938906
EAW68123	C		XP_938909
EAW68789	C		XP_939024
EAW74965	C		XP_939028
EAW75077	C		XP_939044
EAW84667	C		XP_939049
EAW84668	C		XP_939052
EAW84669	C		XP_939058
EAW84671	C		XP_939062
EAW84786	C		XP_939080
NP_001006606	C		XP_939139
NP_055551	C		XP_939153
NP_006580	C		XP_939306
NP_003695	C		XP_939311
NP_054889	C		XP_939449
NP_001013741	C		XP_939471
NP_001013750	C		XP_939555
NP_001020637	C		XP_939597
NP_001025011	C		XP_939609
NP_001025010	C		XP_939658
NP_001028174	C		XP_939670
NP_001034637	C		XP_939712
NP_001036694	C		XP_939753
NP_005845	C		XP_939796
NP_001013716	C		XP_939867
NP_056236	C		XP_939935
NP_056184	C		XP_939946
NP_057296	C		XP_939949
NP_060505	C		XP_940154
NP_060311	C		XP_940157
NP_060419	C		XP_940159
NP_060855	C		XP_940161
NP_056948	C		XP_940163
NP_065868	C		XP_940165
NP_076996	C		XP_940167
NP_071439	C		XP_940168
NP_060208	C		XP_940169
NP_060810	C		XP_940173
NP_056002	C		XP_940568
NP_056018	C		XP_944015
NP_079004	C		XP_949014
NP_079167	C		XP_949533
NP_115718	C
NP_116189	C
NP_443097	C
NP_478070	C
NP_542395	C
NP_653337	C
NP_116263	C
NP_079117	C
NP_113641	C
NP_612373	C
NP_653188	C
NP_612494	C
NP_543011	C
NP_116072	C
NP_078903	C
NP_078959	C
NP_115503	C
NP_659455	C
NP_631918	C
NP_612442	C
NP_671727	C
NP_689919	C
NP_690852	C
NP_694572	C
NP_694940	C
NP_715635	C
NP_775942	C
NP_775844	C
NP_775928	C
NP_775793	C
NP_775744	C
NP_775778	C
NP_776163	C
NP_689671	C
NP_689744	C
NP_689629	C
NP_776187	C
NP_872340	C
NP_937995	C
NP_954644	C
NP_976054	C
NP_981957	C
NP_982273	C
XP_001128321	C
XP_001129363	C
XP_001129368	C
XP_001127482	C
XP_001129510	C
XP_001126009	C
XP_001129388	C
XP_001129401	C
XP_001127524	C
XP_001128729	C
XP_001129354	C
XP_001127905	C
XP_001128910	C
XP_001128936	C
XP_001129439	C
XP_001128822	C
NP_872339	C
NP_997204	C
XP_379483	C
XP_379543	C
XP_372013	C
XP_378859	C
XP_379454	C
XP_496947	C
XP_496948	C
XP_496952	C
XP_496955	C
XP_496960	C
XP_497039	C
XP_498817	C
XP_373973	C
XP_379079	C
XP_379424	C
XP_496251	C
XP_496957	C
XP_376342	C
XP_373463	C
XP_496109	C
XP_290670	C
XP_370944	C
XP_496155	C
XP_373688	C
XP_378655	C
XP_379722	C
XP_379194	C
XP_379378	C
XP_001130194	C
XP_001130855	C
XP_001129932	C
XP_370758	C
XP_001131380	C
XP_378472	C
XP_499024	C
XP_932581	C
XP_932804	C
XP_932810	C
XP_931235	C
XP_933088	C
XP_931030	C
XP_931546	C
XP_933284	C
XP_930904	C
XP_931082	C
XP_932788	C
XP_930976	C
XP_931022	C
XP_499400	C
XP_932306	C
XP_933487	C
XP_499075	C
XP_931457	C
XP_932136	C
XP_931122	C
XP_931804	C
XP_932415	C
XP_933174	C
XP_931287	C
XP_931308	C
XP_932115	C
XP_932681	C
XP_932083	C
XP_932893	C
XP_933559	C
XP_934386	C
XP_935349	C
XP_935929	C
XP_935947	C
XP_935136	C
XP_934555	C
XP_933711	C
XP_934316	C
XP_934355	C
XP_935916	C
XP_935693	C
XP_935711	C
XP_935734	C
XP_935750	C
XP_935765	C
XP_935778	C
XP_935791	C
XP_935802	C
XP_935815	C
XP_935837	C
XP_935855	C
XP_935864	C
XP_935874	C
XP_935895	C
XP_934889	C
XP_935555	C
XP_933670	C
XP_933683	C
XP_933758	C
XP_933959	C
XP_934853	C
XP_934034	C
XP_934055	C
XP_934168	C
XP_934453	C
XP_934508	C
XP_934104	C
XP_935537	C
XP_935542	C
XP_936094	C
XP_934908	C
XP_936075	C
XP_934606	C
XP_935541	C
XP_936129	C
XP_936512	C
XP_936397	C
XP_937147	C
XP_936381	C
XP_937407	C
XP_937568	C
XP_936288	C
XP_936208	C
XP_936820	C
XP_937048	C
XP_936325	C
XP_936330	C
XP_936336	C
XP_937230	C
XP_937455	C
XP_937261	C
XP_936158	C
XP_937031	C
XP_939062	C
XP_939044	C
XP_938625	C
XP_938493	C
XP_939058	C
XP_938416	C
XP_938419	C
XP_938498	C
XP_938063	C
XP_939049	C
XP_938542	C
XP_939052	C
XP_938414	C
XP_937831	C
XP_938567	C
XP_938629	C
XP_939080	C
XP_938494	C
XP_938564	C
XP_939712	C
XP_939796	C
XP_939753	C
XP_939609	C
XP_939658	C
XP_939597	C
XP_944015	C
XP_939153	C
XP_939555	C
XP_939670	C
XP_939935	C
XP_939946	C
XP_939949	C
XP_939449	C
XP_939471	C
CAC83749	D
NP_001001709	D
NP_001003399	D
NP_001004339	D
NP_001007532	D
NP_001008745	D
NP_001010897	D
NP_001009924	D
BAE46876	D
CAJ29894	D
EAW74966	D
EAW84458	D
EAW84780	D
NP_002046	D
NP_005166	D
NP_054864	D
NP_001011703	D
NP_001012525	D
NP_001013422	D
NP_001013672	D
NP_001013867	D
NP_001014979	D
NP_001017971	D
NP_001019780	D
NP_001020634	D
NP_001025028	D
NP_001025160	D
NP_001025249	D
NP_001026875	D
NP_001035703	D
NP_003940	D
NP_001073871	D
NP_060792	D
NP_060333	D
NP_061886	D
NP_061891	D
NP_071381	D
NP_071382	D
NP_073576	D
NP_078836	D
NP_078839	D
NP_060699	D
NP_065180	D
NP_065747	D
NP_061893	D
NP_060336	D
NP_056041	D
NP_061036	D
NP_061831	D
NP_064580	D
NP_075384	D
NP_060529	D
NP_065753	D
NP_061894	D
NP_116014	D
NP_116309	D
NP_478123	D
NP_563614	D
NP_612390	D
NP_079007	D
NP_078930	D
NP_114171	D
NP_258257	D
NP_116193	D
NP_112181	D
NP_079145	D
NP_683516	D
NP_689527	D
NP_689784	D
NP_689974	D
NP_694588	D
NP_715631	D
NP_775817	D
NP_775953	D
NP_787119	D
NP_848647	D
NP_857597	D
NP_689706	D
NP_660310	D
NP_849159	D
NP_689845	D
NP_776173	D
NP_660337	D
NP_775961	D
NP_859068	D
NP_817084	D
NP_689782	D
NP_872306	D
NP_872392	D
NP_872437	D
NP_919286	D
NP_919285	D
NP_938025	D
NP_940900	D
NP_940954	D
NP_951037	D
NP_976051	D
NP_996665	D
NP_997193	D
NP_997240	D
NP_997259	D
NP_997311	D
NP_997319	D
NP_997332	D
NP_997383	D
NP_997392	D
XP_001127730	D
XP_001129845	D
XP_001127678	D
XP_001127193	D
XP_001129063	D
XP_001129847	D
XP_001128883	D
XP_001128988	D
XP_001129812	D
XP_001129089	D
XP_001129198	D
XP_001129267	D
XP_001129101	D
XP_001129208	D
XP_001129585	D
XP_001129014	D
XP_001129173	D
XP_001128915	D
XP_001128359	D
NP_997325	D
NP_940936	D
XP_374003	D
XP_379228	D
XP_378238	D
XP_498902	D
XP_496724	D
XP_498032	D
XP_497014	D
XP_378211	D
XP_210876	D
XP_096733	D
XP_496743	D
XP_376558	D
XP_294353	D
XP_379636	D
XP_379664	D
XP_378325	D
XP_498610	D
XP_374142	D
XP_374137	D
XP_001130910	D
XP_001130635	D
XP_001129957	D
XP_001130580	D
XP_001130872	D
XP_001131691	D
XP_001131722	D
XP_001131845	D
XP_001132654	D
XP_001130146	D
XP_001130894	D
XP_001131951	D
XP_001131257	D
XP_001132079	D
XP_001134330	D
XP_370557	D
XP_373908	D
XP_932090	D
XP_932235	D
XP_933169	D
XP_932555	D
XP_931668	D
XP_931524	D
XP_932864	D
XP_499008	D
XP_933102	D
XP_933496	D
XP_933364	D
XP_931101	D
XP_499239	D
XP_932117	D
XP_931908	D
XP_932955	D
XP_931222	D
XP_932243	D
XP_931322	D
XP_931244	D
XP_931929	D
XP_931217	D
XP_933513	D
XP_931567	D
XP_933340	D
XP_933470	D
XP_931343	D
XP_931836	D
XP_934970	D
XP_933615	D
XP_935362	D
XP_935770	D
XP_935229	D
XP_935371	D
XP_934520	D
XP_934954	D
XP_935472	D
XP_936077	D
XP_934722	D
XP_934943	D
XP_934242	D
XP_934634	D
XP_934689	D
XP_934165	D
XP_934986	D
XP_934843	D
XP_935954	D
XP_936076	D
XP_935426	D
XP_933912	D
XP_934630	D
XP_935012	D
XP_933862	D
XP_934247	D
XP_935725	D
XP_937003	D
XP_937762	D
XP_936440	D
XP_936451	D
XP_936891	D
XP_936611	D
XP_936617	D
XP_936382	D
XP_937563	D
XP_936547	D
XP_937509	D
XP_936156	D
XP_937122	D
XP_936638	D
XP_936944	D
XP_936573	D
XP_936574	D
XP_937383	D
XP_936855	D
XP_936973	D
XP_938725	D
XP_938389	D
XP_938086	D
XP_938219	D
XP_938223	D
XP_938403	D
XP_939057	D
XP_938711	D
XP_937837	D
XP_937839	D
XP_937846	D
XP_938135	D
XP_938644	D
XP_938372	D
XP_937930	D
XP_938341	D
XP_939038	D
XP_938229	D
XP_938002	D
XP_938323	D
XP_939865	D
XP_940006	D
XP_948086	D
XP_949407	D
XP_949716	D
XP_940423	D
XP_939479	D
XP_939362	D
XP_939453	D
XP_939209	D
XP_939239	D
XP_939271	D
XP_939284	D
XP_939291	D
XP_939318	D
XP_939329	D
NP_000171	E
NP_000969	E
NP_000413	E
CAC82739	E
CAC82745	E
CAD38603	E
NP_001001410	E
NP_001001700	E
NP_001007190	E
NP_001007263	E
NP_001008389	E
NP_001008235	E
NP_001008896	E
NP_001009880	E
NP_001010902	E
ABC55436	E
ABC55437	E
NP_001004351	E
EAW52338	E
EAW52456	E
EAW63657	E
EAW71878	E
EAW72378	E
EAW73899	E
EAW74323	E
EAW74563	E
EAW84120	E
EAW84121	E
EAW84719	E
EAW84721	E
EAW91936	E
NP_001008738	E
NP_006686	E
NP_002268	E
NP_001294	E
NP_002602	E
NP_006795	E
NP_004450	E
NP_055919	E
NP_001012419	E
NP_001012988	E
NP_001013003	E
NP_001012724	E
NP_001013711	E
NP_001013732	E
NP_001013729	E
NP_001013742	E
NP_001013749	E
NP_001015002	E
NP_001017361	E
NP_055487	E
NP_001017964	E
NP_001018168	E
NP_001019779	E
NP_001020528	E
NP_001026883	E
NP_001026918	E
NP_001035121	E
NP_001036145	E
NP_001013000	E
NP_055511	E
NP_055149	E
NP_002265	E
NP_001073863	E
NP_001027025	E
NP_055674	E
NP_055952	E
NP_054896	E
NP_001026870	E
NP_057294	E
NP_057538	E
NP_057552	E
NP_060599	E
NP_065157	E
NP_076961	E
NP_071385	E
NP_060534	E
NP_065752	E
NP_061142	E
NP_056158	E
NP_064710	E
NP_057697	E
NP_060499	E
NP_056114	E
NP_060968	E
NP_060437	E
NP_060269	E
NP_068377	E
NP_057109	E
NP_071930	E
NP_060665	E
NP_060558	E
NP_060581	E
NP_060642	E
NP_061039	E
NP_060312	E
NP_078890	E
NP_078924	E
NP_112588	E
NP_113653	E
NP_113612	E
NP_116098	E
NP_116218	E
NP_116299	E
NP_653250	E
NP_653268	E
NP_115637	E
NP_115824	E
NP_078867	E
NP_612427	E
NP_612488	E
NP_085139	E
NP_116207	E
NP_116281	E
NP_612450	E
NP_588613	E
NP_653296	E
NP_612418	E
NP_078926	E
NP_660274	E
NP_689661	E
NP_689897	E
NP_694555	E
NP_694948	E
NP_703155	E
NP_699204	E
NP_689776	E
NP_689521	E
NP_689841	E
NP_759018	E
NP_775969	E
NP_689891	E
NP_808879	E
NP_859073	E
NP_690002	E
NP_778148	E
NP_689761	E
NP_872314	E
NP_919420	E
NP_940965	E
NP_942148	E
NP_976327	E
NP_981950	E
NP_997004	E
NP_997300	E
NP_997343	E
NP_997362	E
NP_997378	E
NP_997266	E
XP_001129694	E
XP_001129134	E
XP_001129615	E
XP_001125965	E
XP_001127445	E
XP_001126235	E
XP_001127296	E
XP_001127862	E
XP_001125935	E
XP_001127394	E
XP_001126318	E
XP_001126620	E
XP_001129751	E
XP_001126122	E
XP_001128267	E
XP_001125682	E
XP_001129491	E
XP_001129249	E
NP_940852	E
NP_997527	E
NP_997297	E
NP_997263	E
NP_899229	E
NP_872326	E
XP_374276	E
XP_379477	E
XP_377041	E
XP_379656	E
XP_496054	E
XP_498631	E
XP_496331	E
XP_373896	E
XP_497877	E
XP_498914	E
XP_059384	E
XP_372984	E
XP_377828	E
XP_374132	E
XP_171158	E
XP_380121	E
XP_380146	E
XP_496223	E
XP_291344	E
XP_379817	E
XP_001130350	E
XP_001131096	E
XP_001132737	E
XP_001133029	E
XP_001131873	E
XP_001130160	E
XP_001133520	E
XP_001131639	E
XP_373904	E
XP_496527	E
XP_498961	E
XP_931074	E
XP_933145	E
XP_933422	E
XP_931907	E
XP_499025	E
XP_930905	E
XP_932054	E
XP_499190	E
XP_931751	E
XP_933151	E
XP_932057	E
XP_933159	E
XP_932217	E
XP_932284	E
XP_931167	E
XP_933458	E
XP_931886	E
XP_932049	E
XP_932195	E
XP_935573	E
XP_934715	E
XP_935665	E
XP_934590	E
XP_936119	E
XP_935851	E
XP_934852	E
XP_934780	E
XP_933922	E
XP_934506	E
XP_933909	E
XP_934038	E
XP_935638	E
XP_935526	E
XP_934089	E
XP_935423	E
XP_935857	E
XP_935474	E
XP_934952	E
XP_933624	E
XP_936007	E
XP_934803	E
XP_935131	E
XP_936176	E
XP_937006	E
XP_936394	E
XP_937101	E
XP_937260	E
XP_936478	E
XP_936639	E
XP_937652	E
XP_937096	E
XP_937098	E
XP_936680	E
XP_936686	E
XP_937499	E
XP_936582	E
XP_936319	E
XP_936441	E
XP_937078	E
XP_937670	E
XP_937382	E
XP_936647	E
XP_937188	E
XP_936166	E
XP_936364	E
XP_936802	E
XP_936586	E
XP_937328	E
XP_937692	E
XP_937640	E
XP_937232	E
XP_937646	E
XP_937081	E
XP_936241	E
XP_937309	E
XP_936867	E
XP_936687	E
XP_937295	E
XP_937660	E
XP_938816	E
XP_937994	E
XP_938902	E
XP_937975	E
XP_937885	E
XP_938483	E
XP_938565	E
XP_938376	E
XP_937981	E
XP_937985	E
XP_938659	E
XP_938609	E
XP_938771	E
XP_938780	E
XP_938785	E
XP_938561	E
XP_937923	E
XP_938617	E
XP_938813	E
XP_938877	E
XP_938516	E
XP_938729	E
XP_938294	E
XP_937952	E
XP_937902	E
XP_939035	E
XP_939812	E
XP_939123	E
XP_940021	E
XP_940454	E
XP_940455	E
XP_940456	E
XP_940457	E
XP_940458	E
XP_940459	E
XP_940460	E
XP_939899	E
XP_945863	E
XP_948065	E
XP_948810	E
XP_949850	E
XP_939414	E
XP_939253	E
XP_948385	E

## Sheet: Procite
TargetP+Procite (Grp I)	Hypothetical proteins	Characterized proteins	Mito proteins	Removed proteins
9	1	8	7	0
NP_000009	NP_079081	NP_000009	NP_000009
NP_000373		NP_000373	NP_000373
NP_060358		NP_060358	NP_060358
NP_079081		NP_079425	NP_079425
NP_079425		NP_112487	NP_112487
NP_112487		NP_777577	NP_777577
NP_777577		NP_839947	NP_997227
NP_839947		NP_997227
NP_997227
